# Supplementary material for: The transcriptional factor Clr-5 is involved in cellulose degradation through regulation of amino acid metabolism in Neurospora crassa
Source: BMC Biotechnol. 2023 Nov 29;23:50. doi: 10.1186/s12896-023-00823-4 (PMC10687990; doi:10.1186/s12896-023-00823-4)
Supplement: Supplementary file 2 — Additional file 2: Table S1. List of PCR primers used in this study. Table S2. The profiles of RNA-seq reads mapped to the genome of N. crassa and the differential expression analysis. Table S3. Genes showing significantly differential transcriptional levels in strain ∆clr-5 compared to the wild-type strain in 1×VMM with 2% Avicel. Table S4. GO analysis of the 371 genes with down-regulated expression levels in strain ∆clr-5 in 1×VMM with 2% Avicel. Table S5.Transcriptional levels of CAZyme genes in strain Δclr-5 when grown in Avicel medium with histidine or leucine as the sole nitrogen source. Table S6. The genes with significantly reduced transcript levels in strain ∆clr-5 relative to WT in response to histidine and leucine. Table S7. GO analysis of the 296 genes with down-regulated expression levels in strain ∆clr-5 relative to WT in response to histidine and leucine. [file 12896_2023_823_MOESM2_ESM.xlsx]

## Sheet: Table S1
Table S1. List of PCR primers used in this study.
Name	Prime sequence (5’-3’)
Construction of sgRNA expressing plasmids		Notes
U6-F	AGGATCGGTGGAGTGAAGTTCGGAA	Cloning of U6 promotor
U6-Mtclr-5-R	CTATTTCTAGCTCTAAAACGACAATCTCAACAGGTGCTCGAGGAAAGAAAGAAAAGAAG	Cloning of U6 promotor
gMtclr-5-gRNA-F	CTTTTCTTTCTTTCCTCGAGCACCTGTTGAGATTGTCGTTTTAGAGCTAGAAATAGC	Mtclr-5-gRNA5’
gRNA-R	AAAAAGCACCGACTCGGTGCC	gRNA3’
Donor DNA construction
UP-Mtclr-5-F	GATGTGGAGTGGGCGCTTACACAGTACACGAGGACTTCTCAGCATGCTATTGCGGTAG	Mtclr-5-upstream
UP-Mtclr-5-R	CAAAAAATGCTCCTTCAATATCAGTTAACGTCGTTAATGTACTTGGCGCTGATCCATC	Mtclr-5-upstream
DN-Mtclr-5-F	CTATCGCCTTCTTGACGAGTTCTTCTGATAATGAGTCTGAGATGATGTGCTCGCTG	Mtclr-5-downstream
DN-Mtclr-5-R	CAAGTCATGTGATTGTAATCGACCGACGGAATTGAGGATTCCACGTTCATGTCGTTGTC	Mtclr-5-downstream
Mtneo-F	CGACGTTAACTGATATTGAAGGAGC	Cloning of PtrpC-neo
Mtneo-R	TCATTATCAGAAGAACTCGTCAAGAAGGCGA	Cloning of PtrpC-neo
Construction of expression vector
tef-F	GACTTGAAGTAATCTCTGCAGATCTAATGCGAAGTGAGAGAAGCATG	Cloning of Ptef
tef-R	GAGGTATACACAGGATTCTCATGATGATTGGACATTTGACGGTTGATGTGCTGACTG	Cloning of Ptef
clr5-F	AAGTCGCCAGTCAGCACATCAACCGTCAAATGTCCAATCATCATGAGAATC	Cloning of clr-5orf
clr5-R	CAAGCTGTTTGATGATTTCAGTAACGTTAAGTGGATCCTTAAACGGGTGCGAAAACCGCAG	Cloning of clr-5orf
NativePclr-5-F	GTTTGCAGTTGGCTGACTTGAAGTAATCTCTGCAGATCTCCCGAACCGCCTCAATGGCAAG	Cloning of NativePclr-5
NativePclr-5-R	TATACACAGGATTCTCATGATGATTGGACATGATGGGGGCCCCAAGTGAAGC	Cloning of NativePclr-5
clr-5Native-F	GGATCGCTTCACTTGGGGCCCCCATCATGTCCAATCATCATGAGAATC	Cloning of clr-5Native
clr-5Native-R	CAAGCTGTTTGATGATTTCAGTAACGTTAAGTGGATCCTTAAACGGGTGCGAAAACCG	Cloning of clr-5Native
gpdA-F	GACTTGAAGTAATCTCTGCAGATCTCATGTACCTTGACGTCCTCCGAG	Cloning of PgpdA
gpdA-R	CAGGATTCTCATGATGATTGGACATTCTGAAGAACGAAACTGGCGACT	Cloning of PgpdA
Pan52_clr5-INTRON-F	CGCAAGTCGCCAGTTTCGTTCTTCAGAATGTCCAATCATCATGAGAATC	Cloning of clr5-INTRON
Pan52_clr5-INTRON-R	CTGTTTGATGATTTCAGTAACGTTAAGTGGATCCTTAAACGGGTGCGAAAACCGCAG	Cloning of clr5-INTRON
PCR analysis of gene disruption
clr5-orf-F	GATTCAAGCAATCTCCTGCCACTT	Detecting clr5 overexpression
clr5-orf-R	GAATCTTCAGCAAAGTCGGCAA	Detecting clr5 overexpression
clr5-Nativeorf-F	CTTGCGCCCATCATCCCAGGAT	Detecting clr5 Complementation
clr5-Nativeorf-R	TCCAGATTCGTCAAGCTGTTTGAT	Detecting clr5 Complementation
clr5-Hetorf-F	ACCTGCCACTTTCAAGTGCGTA	Detecting clr5 Heterologous expression
clr5-Hetorf-R	TGCAACTTGATCTTGCACCGAT	Detecting clr5 Heterologous expression
Mtclr5-F	CGGCATCAACCCTTTCCTGT	Detecting Mtclr5 disruption
Mtclr5-R	TCCACGTTCATGTCGTTGTC	Detecting Mtclr5 disruption

## Sheet: Table S2
Table S2. The profiles of RNA-seq reads mapped to the genome of N. crassa and the differential expression analysis.
		1×VMM + 2% Avicel							2% Avicel + His							2% Avicel + Leu
Locus	Annotation	∆clr5-2%Avicel-RPKM1	∆clr5-2%Avicel-RPKM2	∆clr5-2%Avicel_RPKM AVE	WT-2%Avicel-RPKM1	WT-2%Avicel-RPKM2	WT-2%Avicel_RPKM AVE	padj	∆clr5-His-RPKM1	∆clr5-His-RPKM2	∆clr5-His_RPKM AVE	WT-His-RPKM1	WT-His-RPKM2	WT-His_RPKM AVE	padj	∆clr5-Leu-RPKM1	∆clr5-Leu-RPKM2	∆clr5-Leu_RPKM AVE	WT-Leu-RPKM1	WT-Leu-RPKM2	WT-Leu_RPKM AVE	padj
NCU00003	hypothetical protein	12.7901	17.5783	15.1842	9.52484	6.63963	8.08224	0.195485	30.2497	28.8778	29.5638	30.766	30.8803	30.8231	0.899632	20.9557	18.1485	19.5521	28.033	19.9252	23.9791	0.0343261
NCU00004	universal stress protein family domain-containing protein	9.75328	20.5893	15.1713	9.19945	10.2183	9.70886	0.640675	32.6912	28.6027	30.6469	36.1239	37.7257	36.9248	0.295217	24.8338	20.0622	22.448	26.6889	20.8857	23.7873	0.200027
NCU00005	hypothetical protein	13.7093	14.8806	14.295	14.174	17.7903	15.9822	0.524587	35.579	31.482	33.5305	33.7527	30.9168	32.3347	0.812929	16.711	16.6177	16.6643	13.1298	11.0061	12.068	0.425727
NCU00006	hypothetical protein	31.9962	29.3177	30.657	19.0755	19.4447	19.2601	0.312441	43.3145	44.5906	43.9526	27.3901	24.9992	26.1946	1.09508e-05	25.984	27.0416	26.5128	19.227	18.0922	18.6596	0.182497
NCU00007	pH-response regulator protein palH/rim-21	9.99989	16.8115	13.4057	8.23758	9.33565	8.78661	0.582788	20.4665	17.1423	18.8044	12.797	14.0574	13.4272	0.0203613	7.38316	9.11252	8.24784	8.72823	7.68087	8.20455	0.287387
NCU00008	longevity-assurance protein 1	14.1076	17.1516	15.6296	14.1306	16.5733	15.3519	0.792377	19.7193	22.576	21.1477	18.1078	19.1223	18.6151	0.435647	11.577	12.5328	12.0549	9.14914	8.07279	8.61096	0.389521
NCU00009	hypothetical protein	0	0.181967	0.0909836	0	0	0	NA	0.703112	0.979626	0.841369	0	0	0	0.153744	0	0.371147	0.185573	0	0	0	NA
NCU00010	heavy metal tolerance protein	35.8488	38.7876	37.3182	31.1776	24.6929	27.9352	0.732296	171.029	164.159	167.594	93.2018	88.697	90.9494	5.73015e-09	44.709	45.6742	45.1916	29.481	24.0983	26.7896	0.00382709
NCU00011	hypothetical protein	2.11444	6.46614	4.29029	1.91361	0.578582	1.2461	0.453775	4.22041	3.38698	3.8037	2.8597	5.17406	4.01688	0.968128	4.53402	4.99027	4.76215	1.43988	0.589416	1.01465	0.0522996
NCU00013	hypothetical protein	0.154752	0.460456	0.307604	0.33613	0.169382	0.252756	NA	0.741325	0.661035	0.70118	1.09881	0.336606	0.717707	0.992307	0.426648	0.469582	0.448115	0.158074	0	0.0790372	NA
NCU00014	hypothetical protein	11.5292	18.1727	14.851	17.756	13.7916	15.7738	0.670492	26.3319	29.6209	27.9764	32.9394	34.2746	33.607	0.312149	17.3047	18.3618	17.8332	13.5331	13.7984	13.6658	0.670768
NCU00015	hypothetical protein	11.4172	19.3056	15.3614	9.45057	8.77268	9.11163	0.397909	15.1699	14.4282	14.7991	16.4259	22.9127	19.6693	0.178004	14.9118	19.7875	17.3496	13.5002	13.3507	13.4255	0.772698
NCU00017	hypothetical protein	1.8916	1.85697	1.87429	1.61412	1.24648	1.4303	0.889462	3.58762	3.44229	3.51496	9.73077	9.84535	9.78806	7.60359e-10	3.459	4.09993	3.77946	8.1626	7.94178	8.05219	3.91992e-10
NCU00018	cell division control protein Cdc48	142.645	128.275	135.46	123.228	122.588	122.908	0.945009	291.419	344.427	317.923	277.529	240.766	259.148	0.14038	194.388	217.73	206.059	202.144	202.335	202.24	0.11473
NCU00019	FKH1	9.66016	8.74915	9.20466	9.58024	10.0072	9.79374	0.65106	10.8491	9.61434	10.2317	12.1527	9.71542	10.9341	0.821965	9.17311	10.6618	9.91745	10.5387	8.71376	9.62623	0.345517
NCU00021	hypothetical protein	8.30846	3.86952	6.08899	5.03676	7.24145	6.1391	0.894056	2.29539	2.41765	2.35652	4.47023	2.74904	3.60963	0.0906332	11.4228	9.97112	10.697	27.7056	24.1531	25.9294	1.29677e-19
NCU00022	hypothetical protein	5.91911	6.51162	6.21537	5.77432	5.72311	5.74871	0.91161	9.73776	9.0815	9.40963	12.1273	12.0921	12.1097	0.14607	7.18084	7.96286	7.57185	5.41606	5.22432	5.32019	0.343356
NCU00023	ferric reductase	277.983	209.169	243.576	293.161	294.899	294.03	0.399936	180.367	155.869	168.118	182.227	153.225	167.726	0.948255	98.3806	98.2624	98.3215	99.2709	111.089	105.18	0.0320507
NCU00024	yippee zinc-binding protein	50.3901	64.2111	57.3006	51.2671	46.3151	48.7911	0.986169	96.7765	90.5477	93.6621	94.8542	104.687	99.7704	0.783756	80.3819	78.2257	79.3038	57.458	51.4272	54.4426	0.115751
NCU00025	integral membrane protein	34.7396	68.537	51.6383	27.8872	27.6936	27.7904	0.236333	155.931	135.982	145.956	93.2128	112.689	102.951	0.00653358	44.5664	50.0412	47.3038	49.5872	43.9975	46.7924	0.15975
NCU00026	hypothetical protein	24.066	44.4652	34.2656	20.6892	15.4098	18.0495	0.199842	65.4409	60.1386	62.7898	42.4631	49.7627	46.1129	0.0174557	24.1583	29.2371	26.6977	15.2125	12.7058	13.9591	0.000644881
NCU00027	hypothetical protein	1.90507	2.64526	2.27516	1.6293	0.729808	1.17955	0.499023	4.2436	2.56844	3.40602	2.94691	3.83298	3.38995	0.965807	2.07901	2.64951	2.36426	1.82434	1.19487	1.50961	0.491416
NCU00028	S-(hydroxymethyl)glutathione dehydrogenase	13.2098	8.03255	10.6212	14.0046	11.0161	12.5103	0.629946	7.60868	4.87014	6.23941	9.86339	9.54914	9.70626	0.0558209	20.9795	20.0419	20.5107	26.1032	29.1664	27.6348	0.000195261
NCU00029	ZIP metal ion transporter	11.2229	19.0871	15.155	11.6917	12.4507	12.0712	0.928082	47.2448	49.6484	48.4466	53.9043	58.023	55.9637	0.394802	14.3236	16.9021	15.6129	11.5416	10.8992	11.2204	0.382193
NCU00030	mitochondrial nuclease	22.806	30.9478	26.8769	17.5664	18.2127	17.8896	0.506212	31.5874	30.3767	30.9821	35.2341	47.011	41.1225	0.109603	25.2584	26.1704	25.7144	24.5616	24.2892	24.4254	0.359169
NCU00031	hypothetical protein	0.605171	0.533526	0.569348	0.365129	0.441588	0.403358	0.944875	2.19036	2.08238	2.13637	2.93286	1.53571	2.23428	0.963743	1.35947	1.56429	1.46188	0.137369	0.974689	0.556029	0.400838
NCU00032	hypothetical protein	9.17447	10.0387	9.60657	11.5708	9.73407	10.6524	0.504066	29.5595	31.6517	30.6056	26.8376	24.4456	25.6416	0.212562	16.2642	17.1525	16.7083	11.5782	9.85034	10.7143	0.0568935
NCU00033	integral membrane protein	5.29037	4.71164	5.00101	4.74882	3.78155	4.26518	0.984574	13.1887	10.5497	11.8692	10.8421	10.333	10.5875	0.668092	6.79661	8.46339	7.63	3.63939	3.79217	3.71578	0.0481287
NCU00034	prenyl cysteine carboxyl methyltransferase Ste14	25.1797	45.8413	35.5105	23.4989	21.6277	22.5633	0.536204	50.6607	49.4032	50.032	44.4154	57.1362	50.7758	0.997785	92.4422	85.4274	88.9348	22.4943	19.1775	20.8359	8.39979e-27
NCU00035	diacylglycerol O-acyltransferase	13.0917	18.3496	15.7207	15.5015	13.2845	14.393	0.917447	25.1511	27.427	26.289	19.0432	23.5323	21.2878	0.182397	30.057	33.9782	32.0176	20.9181	18.2217	19.5699	0.0157946
NCU00037	polyadenylation factor subunit 2	9.74955	10.5202	10.1349	6.33677	7.36581	6.85129	0.570153	4.69721	4.31986	4.50854	5.80508	6.12272	5.9639	0.221876	12.3004	14.5941	13.4472	11.2918	9.00033	10.146	0.640162
NCU00038	C2H2 transcription factor	12.4538	14.1057	13.2798	14.5876	16.5138	15.5507	0.424594	7.28159	7.7144	7.498	6.86963	7.69282	7.28123	0.899632	6.81164	5.78456	6.2981	7.68649	7.38369	7.53509	0.0988507
NCU00039	hypothetical protein	0.386881	0.831379	0.60913	0.140054	0.39993	0.269992	0.657338	0.35007	0.642672	0.496371	0.436035	0.350631	0.393333	0.777952	0.414797	0.826116	0.620456	0.790372	0.9107	0.850536	0.320876
NCU00040	eukaryotic translation initiation factor 3 110 kDa subunit	111.05	71.0141	91.0321	77.6192	97.4371	87.5282	0.906288	60.9725	67.1178	64.0452	72.6013	55.3759	63.9886	0.955969	88.8158	96.1823	92.499	92.2941	94.6147	93.4544	0.0619821
NCU00041	guanine nucleotide-binding protein subunit gamma	141.129	173.925	157.527	142.759	125.817	134.288	0.985342	174.394	171.043	172.718	198.195	248.521	223.358	0.0904166	128.056	143.791	135.924	110.732	121.848	116.29	0.836076
NCU00042	selenoprotein domain-containing protein	12.1534	15.6066	13.88	14.4956	10.2684	12.382	0.965188	24.636	18.9896	21.8128	32.0089	36.4526	34.2307	0.00900456	22.1418	25.5776	23.8597	23.8267	23.8695	23.8481	0.233801
NCU00043	serine/threonine-protein phosphatase PP1	147.872	148.057	147.964	129.373	120.605	124.989	0.965175	131.177	143.508	137.342	128.271	119.171	123.721	0.443987	154.905	180.654	167.779	149.829	143.199	146.514	0.70456
NCU00045	PHD finger domain-containing protein	1.5265	2.10208	1.81429	1.67152	1.68461	1.67807	0.928145	6.50271	5.59095	6.04683	5.72012	5.24117	5.48064	0.628028	1.94774	1.86301	1.90538	1.31442	1.68803	1.50122	0.882976
NCU00046	leucine Rich Repeat domain-containing protein	38.6984	39.9495	39.324	34.2646	27.5375	30.901	0.843103	96.8176	97.0496	96.9336	66.2169	58.9855	62.6012	0.000139095	42.9834	38.6168	40.8001	36.6109	31.1505	33.8807	0.993282
NCU00047	hypothetical protein	0.202233	1.00289	0.60256	0.219631	0.332027	0.275829	0.865114	1.7438	1.51174	1.62777	1.64108	0.769794	1.20544	0.763651	0.0929253	0.306829	0.199877	1.03287	0.676489	0.85468	0.170908
NCU00048	hypothetical protein	0.154752	0.306971	0.230861	0.168065	0	0.0840325	NA	0.29653	0.330517	0.313524	0.470918	0.504908	0.487913	0.85456	0	0.156527	0.0782636	0.316149	0	0.158074	NA
NCU00050	pyruvate dehydrogenase X component	43.0525	30.8889	36.9707	41.9003	47.2921	44.5962	0.459653	32.8285	36.5439	34.6862	34.6443	36.1579	35.4011	0.975076	82.6083	88.9956	85.802	75.4952	73.7474	74.6213	0.727224
NCU00051	hypothetical protein	14.3849	15.7527	15.0688	16.5035	20.4922	18.4978	0.325958	17.9374	15.0283	16.4828	20.6367	24.0945	22.3656	0.0977134	12.8468	10.0366	11.4417	14.63	15.1698	14.8999	0.011925
NCU00052	alpha-methylacyl-CoA racemase	2.96879	3.86162	3.4152	3.69988	1.99761	2.84875	0.973784	3.33393	3.35225	3.34309	2.41898	3.12288	2.77093	0.54928	2.63884	3.12591	2.88237	2.11282	1.76368	1.93825	0.521094
NCU00054	hypothetical protein	9.48133	7.59337	8.53735	10.9577	6.65946	8.80861	0.8188	25.2357	24.0943	24.665	16.5604	12.3242	14.4423	0.000673675	13.2563	12.3338	12.795	9.81434	8.25407	9.0342	0.395577
NCU00055	catechol 1,2-dioxygenase 1	9.28015	10.028	9.65408	11.385	8.43321	9.90909	0.757209	28.265	27.4366	27.8508	19.3496	15.4506	17.4001	0.00185615	14.2403	15.2677	14.754	12.2296	10.8906	11.5601	0.782059
NCU00056	3-oxoacyl-[acyl-carrier-protein]-synthase	14.9403	22.476	18.7081	18.373	17.5894	17.9812	0.836644	19.787	17.1948	18.4909	23.2414	27.1718	25.2066	0.0793267	21.8353	21.2388	21.5371	32.606	30.378	31.492	1.61313e-06
NCU00057	ubiquinol cytochrome-c reductase assembly protein Cbp3	15.2296	23.2537	19.2416	14.9542	17.4214	16.1878	0.985357	17.9373	18.3118	18.1245	20.0651	25.0627	22.5639	0.26637	16.8372	15.8965	16.3669	17.8374	16.7261	17.2818	0.111461
NCU00059	hypothetical protein	4.60513	3.43485	4.01999	3.33419	3.13493	3.23456	0.92208	1.43482	1.07951	1.25717	1.63302	1.24191	1.43747	0.802409	2.56333	3.02956	2.79644	3.0595	3.65285	3.35618	0.10936
NCU00060	WW domain-containing protein	13.9887	28.3103	21.1495	19.2735	17.4657	18.3696	0.976514	67.4398	67.3341	67.387	44.4136	51.9985	48.2061	0.00972005	24.1759	30.41	27.293	17.1528	14.0014	15.5771	0.0154347
NCU00061	hypothetical protein	28.1209	39.0955	33.6082	35.3315	26.4624	30.897	0.912419	47.394	47.6626	47.5283	32.5024	26.8512	29.6768	0.000367479	50.5185	53.2356	51.877	30.3633	27.5294	28.9464	0.000195926
NCU00064	hypothetical protein	74.179	47.6583	60.9186	68.7222	72.8523	70.7872	0.58008	57.3959	58.0583	57.7271	73.3169	58.15	65.7335	0.498239	88.8656	93.3297	91.0977	70.5256	56.7869	63.6562	0.189895
NCU00065	tRNA-dihydrouridine synthase 1	8.39488	8.44409	8.41948	6.12109	8.12128	7.12118	0.980262	8.20245	8.50769	8.35507	9.45612	10.6818	10.069	0.420862	7.45257	7.50494	7.47875	8.81801	9.20146	9.00973	0.0204337
NCU00066	pre-mRNA-splicing factor cwc-22	14.8206	14.7433	14.7819	12.9761	12.073	12.5246	0.970143	34.7109	34.12	34.4154	30.0514	26.6974	28.3744	0.16338	14.1778	15.0654	14.6216	10.8739	11.1105	10.9922	0.536846
NCU00067	dolichyl-phosphate mannosyltransferase polypeptide 2	114.98	152.903	133.942	143.035	120.981	132.008	0.757604	87.6661	72.2409	79.9535	78.8409	108.958	93.8996	0.459656	65.6165	65.4963	65.5564	50.8671	68.6759	59.7715	0.648654
NCU00068	hypothetical protein	17.8411	13.905	15.8731	13.5737	14.5726	14.0732	0.98294	60.9106	65.3448	63.1277	54.1432	53.6041	53.8736	0.220161	47.3981	51.2692	49.3337	44.6901	40.6689	42.6795	0.766403
NCU00069	hypothetical protein	2.36733	4.2016	3.28446	3.72116	1.97744	2.8493	0.991602	2.44715	1.86278	2.15496	2.97003	4.40395	3.68699	0.267481	2.23281	3.9698	3.1013	5.7272	8.54413	7.13566	0.00156788
NCU00070	hypothetical protein	13.0237	10.9146	11.9691	10.5286	9.19401	9.86129	0.933705	32.3536	32.7536	32.5536	26.6869	26.8196	26.7533	0.140021	11.0339	14.4202	12.7271	10.2963	9.55521	9.92574	0.77764
NCU00071	hypothetical protein	0	0	0	0	0	0	NA	0.179479	0.20005	0.189764	2.18522	2.24108	2.21315	0.00599271	0.0860782	0.568441	0.32726	0.191353	0	0.0956766	0.677371
NCU00072	hypothetical protein	26.9569	35.6993	31.3281	23.682	24.1377	23.9098	0.81324	44.6503	41.2703	42.9603	36.2601	42.2317	39.2459	0.571413	36.2244	26.299	31.2617	21.8017	20.7378	21.2697	0.318273
NCU00073	hypothetical protein	26.1933	33.4205	29.8069	32.0705	30.274	31.1722	0.598717	115.091	108.982	112.036	68.1053	71.3849	69.7451	1.7957e-05	41.3007	44.4033	42.852	36.981	32.0237	34.5024	0.857357
NCU00074	hypothetical protein	27.8164	35.7694	31.7929	30.6216	31.2393	30.9305	0.793471	52.4409	45.1839	48.8124	41.8682	57.7642	49.8162	0.981017	69.0456	57.737	63.3913	49.1068	46.6012	47.854	0.583445
NCU00075	mitochondrial import inner membrane translocase subunit tim-14	39.7621	43.9265	41.8443	36.2897	34.0711	35.1804	0.965188	104.091	105.207	104.649	95.0089	118.362	106.686	0.982077	67.6782	60.6105	64.1444	54.5356	58.9066	56.7211	0.731123
NCU00076	QDE-2-interacting protein	10.3514	20.5334	15.4424	8.30174	8.21427	8.258	0.265741	30.153	28.167	29.16	25.3009	28.6858	26.9933	0.62041	23.7273	23.5981	23.6627	16.5112	17.9348	17.223	0.401528
NCU00077	Ku70/Ku80 family protein	9.51273	11.2977	10.4052	8.61238	7.72812	8.17025	0.866935	45.4531	46.8185	46.1358	43.2363	43.2741	43.2552	0.647316	9.89282	12.4187	11.1557	4.84959	5.81736	5.33348	0.000907688
NCU00078	hypothetical protein	26.5591	39.6057	33.0824	23.2927	19.5246	21.4086	0.454668	62.7249	64.9459	63.8354	59.2135	68.2751	63.7443	0.941233	52.1706	60.8603	56.5155	36.3784	32.9642	34.6713	0.00916809
NCU00079	hypothetical protein	0	0.0544218	0.0272109	0.178774	0.0600584	0.119416	NA	0.0788562	0.117193	0.0980244	0.0278292	0	0.0139146	0.437255	0	0.0277502	0.0138751	0.0280245	0	0.0140122	NA
NCU00080	DUF1295 domain-containing protein	21.3862	49.8447	35.6155	23.6555	16.5155	20.0855	0.443903	92.568	89.436	91.002	58.2905	71.6955	64.993	0.0102807	113.701	86.803	100.252	64.5727	61.0575	62.8151	0.0766947
NCU00081	DNA topoisomerase 3-beta	4.1676	5.90274	5.03517	3.10314	2.83372	2.96843	0.355449	4.6735	4.21454	4.44402	2.57807	3.03885	2.80846	0.0277892	8.18226	7.82405	8.00315	4.98271	4.80543	4.89407	0.0584313
NCU00082	hypothetical protein	0.0863908	0.771152	0.428772	0.281468	0.0945579	0.188013	NA	1.57262	0.553536	1.06308	0.525782	0.375822	0.450802	0.439711	0	0.786435	0.393218	0.176491	0.385314	0.280902	0.95816
NCU00083	hypothetical protein	42.6497	72.2179	57.4338	54.9105	41.82	48.3653	0.985154	378.004	354.593	366.298	217.496	260.449	238.973	0.000255489	81.8623	73.0232	77.4428	76.4086	53.5927	65.0006	0.975227
NCU00084	hypothetical protein	2.68002	3.76312	3.22157	5.16708	3.85623	4.51166	0.301483	3.31777	4.37334	3.84556	4.70387	4.12641	4.41514	0.728709	3.54217	4.32502	3.9336	3.41424	3.52553	3.46989	0.845123
NCU00085	hypothetical protein	3.18453	5.4717	4.32812	3.21493	3.04375	3.12934	0.806053	6.74666	6.43426	6.59046	4.98941	4.52028	4.75484	0.0718366	2.55559	2.66153	2.60856	2.03115	2.38391	2.20753	0.948032
NCU00086	glycosyl hydrolase	0.812008	0.805361	0.808684	0.881862	0.722128	0.801995	0.948077	2.13941	1.46329	1.80135	1.49288	1.87661	1.68474	0.909379	2.00549	2.2073	2.1064	1.60704	0.792238	1.19964	0.511264
NCU00087	6-phosphogluconolactonase	24.9854	30.2948	27.6401	27.8288	30.6697	29.2492	0.601134	20.5401	18.9024	19.7213	23.7234	23.3856	23.5545	0.366535	19.4966	21.297	20.3968	27.48	26.8976	27.1888	7.71851e-05
NCU00088	4-nitrophenylphosphatase	9.61444	9.13714	9.37579	15.5448	14.3808	14.9628	0.030591	10.9293	9.63993	10.2846	7.2751	7.06053	7.16781	0.0684949	13.3244	11.6009	12.4626	31.073	30.0585	30.5658	3.16865e-17
NCU00089	MYND domain-containing protein	4.80003	5.53414	5.16709	5.51407	4.77964	5.14686	0.795728	5.37911	5.18143	5.28027	4.27128	4.82457	4.54792	0.501404	4.029	3.6457	3.83735	5.11548	4.52134	4.81841	0.0272473
NCU00090	pH-response transcription factor pacC/RIM101	144.818	125.339	135.079	96.1637	85.4582	90.811	0.477173	62.012	63.8884	62.9502	66.6227	70.5082	68.5654	0.668099	101.883	84.8039	93.3436	145.814	142.232	144.023	2.50195e-07
NCU00091	hypothetical protein	7.21202	9.32055	8.26629	9.45199	8.52701	8.9895	0.538325	17.3173	16.735	17.0262	15.0352	13.2543	14.1448	0.219271	11.2353	12.9511	12.0932	10.3083	8.34266	9.32549	0.706183
NCU00092	rRNA-processing protein efg-1	8.27744	7.63501	7.95623	8.98953	7.74627	8.3679	0.751654	5.43236	4.90588	5.16912	5.28961	5.58139	5.4355	0.927388	5.66715	7.11653	6.39184	7.14459	5.86081	6.5027	0.441261
NCU00093	hypothetical protein	2.35857	3.82789	3.09323	5.20057	3.2856	4.24309	0.565105	2.60208	2.59503	2.59855	5.36481	4.43062	4.89771	0.130917	2.69297	2.96396	2.82846	2.26319	1.99234	2.12776	0.868969
NCU00095	tetratricopeptide repeat protein 1	21.4136	16.4359	18.9247	14.6588	14.4448	14.5518	0.823179	32.1412	34.7886	33.4649	27.6756	22.5471	25.1114	0.0426031	27.6333	33.2544	30.4439	22.8766	20.488	21.6823	0.27286
NCU00096	hypothetical protein	6.70863	11.5054	9.107	2.88394	1.22381	2.05388	0.00946918	4.8875	3.58205	4.23477	1.13415	1.44401	1.28908	0.00681303	7.96336	9.1888	8.57608	1.64178	2.10385	1.87281	9.44661e-06
NCU00097	hypothetical protein	1.07572	3.4815	2.27861	1.41421	1.98301	1.69861	0.950596	4.61068	5.62282	5.11675	6.89148	7.1426	7.01704	0.358512	0.936545	1.66072	1.29863	1.96629	1.83075	1.89852	0.280857
NCU00099	hypothetical protein	0	0	0	0.351409	0.708325	0.529867	NA	0.310008	0.345541	0.327775	0.328216	0.703812	0.516014	NA	0	0.327284	0.163642	0.330519	0	0.16526	NA
NCU00100	hypothetical protein	22.3333	19.0511	20.6922	22.2279	19.7275	20.9777	0.762244	33.3158	35.8691	34.5925	34.1158	33.4213	33.7685	0.848897	21.8987	25.6752	23.787	19.4089	17.4547	18.4318	0.683867
NCU00101	pbn-1	21.9039	23.7166	22.8102	28.5595	23.6541	26.1068	0.39821	42.7531	43.2075	42.9803	46.4312	47.8031	47.1171	0.646159	24.9553	25.562	25.2586	20.5363	19.0817	19.809	0.731123
NCU00102	hypothetical protein	60.5623	48.9465	54.7544	56.7724	57.1918	56.9821	0.712916	27.9331	27.0446	27.4888	30.8922	31.6577	31.275	0.497396	44.3288	43.2954	43.8121	27.5761	32.3279	29.952	0.198274
NCU00103	hypothetical protein	27.166	23.6717	25.4189	16.0859	25.2022	20.6441	0.938749	6.09559	6.50667	6.30113	9.93649	7.79806	8.86728	0.169399	16.8601	15.6966	16.2784	20.1156	20.7946	20.4551	0.0037832
NCU00104	hsp98-like protein	45.6348	35.8258	40.7303	32.3255	33.9356	33.1306	0.912419	99.8861	109.164	104.525	51.0998	48.7998	49.9498	1.57164e-11	78.6835	43.082	60.8827	38.811	44.359	41.585	0.688259
NCU00105	60S ribosome subunit biogenesis protein NIP7	19.1134	20.3337	19.7236	20.4678	20.7451	20.6064	0.680001	9.1561	9.92048	9.53829	13.5389	12.3097	12.9243	0.231427	13.6399	14.3645	14.0022	14.4519	16.7282	15.5901	0.124126
NCU00106	glutamate 5-kinase	23.6996	16.2152	19.9574	27.8975	31.2369	29.5672	0.150096	14.8116	12.9616	13.8866	18.6533	18.9186	18.7859	0.0849244	25.1212	23.4687	24.295	24.3153	37.8304	31.0728	0.0275204
NCU00107	mitochondrial inner membrane protease ATP-23	13.7241	16.0352	14.8796	13.3125	15.289	14.3007	0.854179	14.0852	12.5684	13.3268	19.1672	17.8932	18.5302	0.0941198	14.5959	17.5475	16.0717	12.5627	13.2594	12.9111	0.904696
NCU00108	serine/threonine-protein kinase 6	7.04538	17.642	12.3437	7.91331	8.26853	8.09092	0.728477	18.2482	16.8211	17.5346	13.1517	16.3151	14.7334	0.333386	5.63762	7.20748	6.42255	7.27872	4.57012	5.92442	0.729641
NCU00109	TipA protein	6.4914	8.78061	7.63601	7.40023	5.84792	6.62407	0.988664	9.24855	7.49716	8.37285	7.50088	8.82827	8.16457	0.877749	7.7564	8.54997	8.15319	6.07709	6.64814	6.36261	0.767009
NCU00110	hypothetical protein	0.658897	1.19498	0.926938	0.756471	0.783003	0.769737	0.986169	2.25456	2.49286	2.37371	1.71862	1.84267	1.78064	0.35028	1.41865	1.29483	1.35674	0.84611	0.608745	0.727427	0.264933
NCU00111	hypothetical protein	23.3014	49.8112	36.5563	20.4536	22.8423	21.648	0.500127	48.8214	55.3835	52.1025	39.8135	51.9751	45.8943	0.486223	39.9169	45.6499	42.7834	25.0148	32.8556	28.9352	0.303646
NCU00112	aminopeptidase P	16.0905	19.2929	17.6917	10.1526	10.5835	10.368	0.182029	69.01	67.441	68.2255	46.6079	56.1748	51.3914	0.029481	40.4388	37.4403	38.9395	37.0194	32.5346	34.777	0.65903
NCU00114	30S ribosomal protein S10	35.5632	43.7124	39.6378	29.429	41.2293	35.3292	0.960214	16.7787	17.4104	17.0945	22.898	25.0379	23.9679	0.0679839	28.8542	29.1755	29.0149	30.7907	32.9618	31.8762	0.0455391
NCU00115	rRNA-processing protein FCF2	15.7535	22.874	19.3138	37.4223	26.2866	31.8545	0.0305719	7.87279	9.45389	8.66334	13.8152	10.8624	12.3388	0.156747	13.0171	16.6689	14.843	14.4686	15.6927	15.0807	0.306136
NCU00116	CCAAT-binding transcription factor subunit AAB-1	45.1814	77.521	61.3512	36.3754	32.9327	34.6541	0.228845	61.7385	65.675	63.7067	68.6948	70.9884	69.8416	0.644075	59.9628	63.692	61.8274	48.0284	44.6961	46.3622	0.44619
NCU00117	exocyst complex component Sec15	19.7301	24.6225	22.1763	25.0466	19.6848	22.3657	0.725213	61.9966	70.5523	66.2744	57.5895	58.1603	57.8749	0.329495	25.4235	26.6443	26.0339	21.3244	20.6039	20.9641	0.859603
NCU00118	hypothetical protein	0.857263	1.40389	1.13058	0.584588	0.567347	0.575968	0.536591	2.17747	1.85222	2.01484	2.42669	2.23325	2.32997	0.731372	1.64892	2.15766	1.90329	1.36441	1.95621	1.66031	0.895257
NCU00119	Sad1/UNC domain-containing protein	9.02455	9.75692	9.39073	10.594	9.92294	10.2584	0.525029	18.9953	20.0396	19.5174	16.0021	14.2202	15.1111	0.0750908	9.06587	9.75518	9.41052	7.75462	6.75965	7.25713	0.698378
NCU00120	hypothetical protein	2.97749	3.95871	3.4681	4.71107	3.69444	4.20276	0.399142	15.2839	15.7474	15.5157	12.1329	10.9848	11.5589	0.0396923	4.64698	4.55641	4.60169	3.9853	3.19121	3.58825	0.792396
NCU00121	CLC channel protein	21.4421	21.6824	21.5622	9.05223	9.71697	9.3846	0.00280228	66.2015	59.6477	62.9246	47.7394	51.9764	49.8579	0.0636933	44.1921	38.0133	41.1027	42.9232	36.3923	39.6577	0.348647
NCU00122	aspartyl aminopeptidase	117.982	114.221	116.102	91.8639	101.526	96.6948	0.949638	82.6204	92.5748	87.5976	101.43	89.9155	95.6725	0.679613	130.158	149.538	139.848	132.52	134.111	133.316	0.238351
NCU00123	hypothetical protein	0	0	0	0.185841	0	0.0929206	NA	0.327894	0.091369	0.209631	0.260363	0.46526	0.362812	0.79803	0.0786291	0.0865415	0.0825853	0.0873969	0.0954023	0.0913996	NA
NCU00124	hypothetical protein	9.93743	14.3264	12.1319	6.60825	9.10322	7.85573	0.544781	18.8772	22.4275	20.6523	17.8305	14.4957	16.1631	0.117572	8.77738	11.0283	9.90285	11.1702	13.9524	12.5613	0.00579054
NCU00125	hypothetical protein	2.95751	3.97909	3.4683	3.43538	2.44894	2.94216	0.986841	7.90925	6.9208	7.41502	6.65206	6.1253	6.38868	0.520992	4.77411	4.86433	4.81922	2.36426	2.7242	2.54423	0.0556537
NCU00126	hypothetical protein	10.0807	17.1936	13.6372	6.89956	8.37945	7.63951	0.304844	38.3635	36.811	37.5873	20.41	24.673	22.5415	7.5324e-05	14.642	13.014	13.828	9.04833	8.37993	8.71413	0.0834265
NCU00127	hypothetical protein	67.4615	124.025	95.7432	34.3206	35.7272	35.0239	0.00230992	148.82	133.304	141.062	67.8009	68.9121	68.3565	2.11107e-11	136.19	93.73	114.96	97.8824	78.8101	88.3462	0.729217
NCU00128	hypothetical protein	2.59724	7.80416	5.2007	2.06961	1.22795	1.64878	0.0574761	2.60616	2.2484	2.42728	1.55888	0.869128	1.21401	0.0198506	0.974512	0.979309	0.97691	0.627929	0.548357	0.588143	0.445926
NCU00129	AMP-binding domain-containing protein	13.7005	11.0201	12.3603	15.8761	13.0375	14.4568	0.511021	23.7038	19.9851	21.8445	25.8122	26.6769	26.2446	0.322341	19.7946	20.9531	20.3738	16.4953	14.7253	15.6103	0.643724
NCU00130	beta-glucosidase	2544.51	2071.34	2307.93	4127.57	3866.3	3996.94	0.00588448	212.233	307.062	259.647	2750.11	1467.5	2108.81	2.11121e-07	503.854	413.934	458.894	1114.5	1185.54	1150.02	1.48449e-20
NCU00132	hypothetical protein	20.7855	23.3318	22.0587	34.6754	21.2311	27.9532	0.345998	15.6366	13.943	14.7898	32.539	30.644	31.5915	2.65022e-07	27.5493	29.8661	28.7077	34.3387	30.7486	32.5437	0.0144346
NCU00133	FACT complex subunit pob-3	46.9364	47.7747	47.3555	40.6848	45.2627	42.9738	0.936218	63.0535	60.9632	62.0083	56.1168	50.5994	53.3581	0.285591	46.8657	53.244	50.0548	31.2055	34.1178	32.6617	0.0646317
NCU00134	exportin-T	13.3742	11.2331	12.3036	15.5715	14.067	14.8193	0.377239	29.1927	32.4529	30.8228	29.1555	26.6007	27.8781	0.507254	17.9994	20.3387	19.169	19.8013	15.5545	17.6779	0.531298
NCU00135	phosphatidyl synthase	20.3596	28.1175	24.2385	18.0809	22.0281	20.0545	0.964657	38.1794	32.4878	35.3336	24.8905	29.1231	27.0068	0.0822885	36.6525	38.7515	37.702	31.6218	27.9203	29.7711	0.774732
NCU00136	mitochondrial translation optimization protein	9.70514	9.64802	9.67658	9.70858	10.7212	10.2149	0.670824	9.08255	8.77697	8.92976	13.4761	12.3182	12.8971	0.0400445	8.83617	8.42712	8.63165	9.06244	9.51593	9.28918	0.123629
NCU00137	ssDNA binding protein	112.195	106.513	109.354	88.8879	103.061	95.9746	0.984534	53.1093	49.9761	51.5427	72.3456	74.6781	73.5119	0.0133565	74.2776	84.0259	79.1518	84.752	98.3829	91.5674	0.0101719
NCU00138	pheromone receptor pre-1	0.450615	1.14214	0.79638	1.59502	0.986429	1.29072	0.387702	1.51903	1.71096	1.615	6.39913	4.5014	5.45026	2.11665e-08	0.935586	0.894686	0.915136	2.50601	2.71695	2.61148	1.06557e-07
NCU00142	hypothetical protein	11.4797	9.55169	10.5157	21.0305	17.3578	19.1941	0.00548189	27.397	27.2828	27.3399	25.0295	23.1679	24.0987	0.385934	7.73559	8.30453	8.02006	11.9528	9.38575	10.6693	0.00106003
NCU00143	hypothetical protein	0	0	0	0	0	0	NA	0	0	0	0	0	0	NA	0	0	0	0	0	0	NA
NCU00144	hypothetical protein	15.9585	11.5499	13.7542	28.8702	19.2693	24.0697	0.0373244	8.44581	8.88272	8.66427	7.6371	7.41427	7.52568	0.371385	12.7114	9.57566	11.1435	8.78562	7.99357	8.38959	0.636347
NCU00145	histone H3	31.9097	36.4591	34.1844	23.6049	25.7856	24.6953	0.677118	19.1119	17.447	18.2794	17.275	17.2131	17.2441	0.76503	31.9054	33.8987	32.902	20.8606	22.3648	21.6127	0.103841
NCU00146	ER-associated proteolytic system protein Der1	41.1601	37.3534	39.2567	54.2161	48.048	51.132	0.167221	46.9252	39.8612	43.3932	29.6544	31.0339	30.3441	0.00950029	28.0129	31.6626	29.8378	32.566	33.2763	32.9212	0.0212359
NCU00147	ARD/ARD family protein	26.0831	27.4729	26.778	31.0315	32.0876	31.5596	0.347087	11.0089	10.6377	10.8233	12.1429	17.1057	14.6243	0.220832	78.6157	59.791	69.2033	58.6861	63.136	60.911	0.800943
NCU00148	short chain dehydrogenase/reductase	16.9391	18.8049	17.872	15.9621	18.7416	17.3519	0.81324	28.568	26.9768	27.7724	26.7982	31.6497	29.224	0.858937	41.9058	39.8046	40.8552	48.2113	44.5356	46.3735	0.0057335
NCU00149	hypothetical protein	0	0	0	0	0	0	NA	0	0	0	0	0	0	NA	0	0	0	0	0	0	NA
NCU00150	phosphoribosylformimino-5-aminoimidazole carboxamide ribotide isomerase	22.5456	31.794	27.1698	20.2465	22.1056	21.1761	0.876085	23.4156	22.5386	22.9771	21.2932	27.6517	24.4725	0.845987	50.8405	49.8243	50.3324	58.7158	60.1225	59.4192	0.00219293
NCU00151	hypothetical protein	5.3104	6.08812	5.69926	6.41838	6.09368	6.25603	0.626809	2.37977	1.85982	2.1198	3.79379	4.28497	4.03938	0.0287841	4.93269	4.41834	4.67551	4.81197	5.06173	4.93685	0.328739
NCU00152	GTP binding protein	14.3766	21.2815	17.829	11.0956	10.9938	11.0447	0.33621	24.2541	26.4471	25.3506	23.8967	19.0813	21.489	0.296537	14.9749	15.8823	15.4286	16.5236	16.2707	16.3972	0.0307163
NCU00153	pyridine nucleotide-disulfide oxidoreductase	1.55664	1.64245	1.59954	1.56466	1.28691	1.42579	0.976608	2.20535	1.71538	1.96036	2.75481	2.77355	2.76418	0.249351	2.298	1.82575	2.06187	2.43583	1.4218	1.92882	0.77398
NCU00154	xaa-Pro dipeptidase	37.7453	34.2773	36.0113	50.9464	43.9462	47.4463	0.147828	29.7276	28.3683	29.0479	46.2872	40.1785	43.2329	0.00478168	43.2501	47.0106	45.1303	43.0486	42.4738	42.7612	0.280716
NCU00155	C6 transcription factor	7.50173	5.67814	6.58994	9.94563	7.79077	8.8682	0.262541	11.4324	11.9931	11.7127	19.346	14.5161	16.9311	0.0280561	16.7009	17.8157	17.2583	23.7725	19.4564	21.6145	0.000548696
NCU00157	COP9 signalosome subunit 1	26.7322	28.7683	27.7503	26.6714	25.267	25.9692	0.881752	41.4333	41.8336	41.6335	48.5297	55.0485	51.7891	0.165602	42.7048	50.7926	46.7487	37.3353	40.5602	38.9478	0.966347
NCU00158	potassium channel regulatory factor	7.99434	11.2472	9.62075	5.7753	6.24456	6.00993	0.500127	20.7845	17.2246	19.0045	19.4331	20.2613	19.8472	0.90671	9.28861	9.04781	9.16821	7.1587	6.3615	6.7601	0.622998
NCU00159	Sin3-associated polypeptide Sap18	8.03842	7.61563	7.82703	4.51699	6.21575	5.36637	0.722315	13.9086	12.5559	13.2323	11.2368	14.527	12.8819	0.888967	13.5249	12.6611	13.093	8.08843	8.3834	8.23591	0.157168
NCU00160	NADH:ubiquinone oxidoreductase 6.6kD subunit	156.469	243.748	200.109	203.167	155.985	179.576	0.945481	241.58	236.946	239.263	203.744	286.116	244.93	0.970551	252.586	277.663	265.125	190.746	210.843	200.794	0.549141
NCU00161	hypothetical protein	2.76753	5.96238	4.36495	1.73171	1.26382	1.49777	0.0398896	18.1567	17.3607	17.7587	13.8503	10.2854	12.0678	0.018904	4.93509	5.06094	4.99801	2.7895	2.67716	2.73333	0.0317899
NCU00162	hypothetical protein	47.0957	31.8996	39.4977	73.3162	71.4548	72.3855	0.0153422	26.8023	21.6199	24.2111	18.0357	18.2444	18.14	0.0633001	11.6339	15.0315	13.3327	15.9622	18.892	17.4271	0.00387092
NCU00163	dolichyl pyrophosphate Glc1Man9GlcNAc2 alpha-1,3-glucosyltransferase	13.0528	12.1772	12.615	16.6001	12.6579	14.629	0.504259	22.1003	19.7	20.9001	24.8449	24.615	24.73	0.394299	11.7675	12.199	11.9833	11.4012	10.2675	10.8344	0.676574
NCU00164	DDT domain-containing protein	13.5459	8.9845	11.2652	8.83194	9.75702	9.29448	0.939963	24.1004	24.9999	24.5502	22.636	20.384	21.51	0.366535	18.2748	21.501	19.8879	14.4019	11.1872	12.7946	0.0897823
NCU00166	isochorismatase domain-containing protein 2A	3.47365	10.5244	6.99903	2.27382	3.07288	2.67335	0.233053	1.36768	1.16874	1.26821	1.20667	1.91478	1.56073	0.78978	3.23599	3.46536	3.35067	2.43029	2.44067	2.43548	0.76077
NCU00167	hypothetical protein	14.0767	14.0773	14.077	10.0281	11.0327	10.5304	0.760276	18.3223	18.4128	18.3675	12.8878	12.7234	12.8056	0.00710395	18.674	18.2219	18.448	16.912	15.0129	15.9624	0.809434
NCU00168	1-acylglycerol-3-phosphate O-acyltransferase	10.1268	15.4872	12.807	6.90802	8.09318	7.5006	0.339394	39.6451	36.2929	37.969	23.4558	29.5692	26.5125	0.0115085	26.0834	25.5725	25.8279	21.0167	18.3074	19.6621	0.597837
NCU00169	translocation complex componenet	189.441	113.464	151.453	303.911	268.629	286.27	0.022147	93.0318	78.619	85.8254	59.8781	38.2559	49.067	0.00056743	55.6397	56.0614	55.8506	93.5197	97.5451	95.5324	4.38988e-14
NCU00170	DNAJ domain-containing protein	18.5692	17.6424	18.1058	17.3711	20.8573	19.1142	0.651851	21.901	20.5273	21.2142	21.3297	19.3177	20.3237	0.780628	18.6184	16.7744	17.6964	18.9939	18.3063	18.6501	0.0758394
NCU00171	calmodulin	19.3682	28.0894	23.7288	15.0709	14.503	14.787	0.376771	31.2512	30.8495	31.0504	26.8205	34.3713	30.5959	0.90425	27.9194	32.9928	30.4561	18.016	20.5314	19.2737	0.076351
NCU00172	MesA protein	17.3665	16.1368	16.7517	14.9903	14.7725	14.8814	0.973283	36.135	35.3864	35.7607	28.3945	26.3754	27.3849	0.0408687	17.2637	20.3873	18.8255	14.8239	14.6535	14.7387	0.749565
NCU00173	esterase D	37.5239	44.6089	41.0664	50.5293	52.0964	51.3128	0.167221	20.1495	16.0759	18.1127	34.3197	28.2497	31.2847	0.00114467	145.939	156.408	151.173	121.885	126.92	124.403	0.969304
NCU00175	hypothetical protein	63.3778	62.9947	63.1863	9.42103	8.95571	9.18837	4.14533e-20	22.2591	32.4084	27.3338	55.0161	67.1417	61.0789	3.97124e-07	1836.54	1814.11	1825.33	562.799	504.015	533.407	3.0383e-31
NCU00176	hypothetical protein	6.79867	5.4539	6.12629	8.03502	4.81502	6.42502	0.869707	1.62842	1.70829	1.66835	5.57782	6.08916	5.83349	0.00571332	180.638	142.286	161.462	54.4335	46.0418	50.2377	1.67397e-11
NCU00177	phosphoribosylformylglycinamidine cyclo-ligase	67.373	35.6355	51.5042	73.8649	93.9368	83.9008	0.152808	2.5492	3.65024	3.09972	18.656	9.69501	14.1755	6.40011e-12	160.027	142.951	151.489	289.243	256.77	273.006	3.99316e-13
NCU00178	RNA polymerase II elongator complex subunit	5.38245	5.2575	5.31997	5.69787	5.77227	5.73507	0.684762	4.84428	3.39647	4.12037	7.69318	9.37191	8.53254	0.000963776	9.01849	8.30375	8.66112	7.94154	5.69849	6.82002	0.843222
NCU00179	hypothetical protein	0	0	0	0	0	0	NA	0	0	0	0	0	0	NA	0	0	0	0	0	0	NA
NCU00180	hypothetical protein	4.23808	3.33196	3.78502	4.86461	2.92278	3.8937	0.841115	12.858	15.7668	14.3124	28.6942	30.2033	29.4487	1.48963e-07	6.6496	8.86962	7.75961	6.58158	5.49399	6.03779	0.803532
NCU00181	peptidyl-prolyl cis-trans isomerase-like 2	7.28744	9.12443	8.20593	7.85822	8.59864	8.22843	0.774663	6.06587	7.86498	6.96543	9.77736	9.75235	9.76486	0.12586	6.03214	6.92667	6.4794	6.91594	5.50359	6.20977	0.535091
NCU00182	integral membrane protein	37.3837	39.2394	38.3115	48.4901	40.1467	44.3184	0.360949	34.5087	36.2305	35.3696	44.6867	40.1782	42.4325	0.282701	33.202	35.2293	34.2157	30.7424	32.4045	31.5734	0.450316
NCU00183	DUF185 domain-containing protein	10.2241	9.33846	9.78127	9.48907	9.1923	9.34069	0.88336	15.5428	16.2381	15.8904	22.4347	21.4161	21.9254	0.051126	19.2951	18.5458	18.9204	19.635	17.6528	18.6439	0.265842
NCU00184	hypothetical protein	9.36597	8.41951	8.89274	17.9433	13.5149	15.7291	0.0199707	19.7615	13.8602	16.8109	14.802	15.2219	15.012	0.610775	7.60791	8.40897	8.00844	7.77545	8.48767	8.13156	0.34701
NCU00185	hypothetical protein	2.36977	2.07386	2.22181	3.0278	2.49208	2.75994	0.67078	3.16079	2.23293	2.69686	4.47761	4.09332	4.28547	0.226765	3.88588	3.57193	3.7289	2.84781	1.50252	2.17517	0.404518
NCU00186	hypothetical protein	4.59414	7.0074	5.80077	6.04771	5.18084	5.61427	0.872283	5.40191	4.27421	4.83806	8.01389	7.11611	7.565	0.0791296	6.17305	7.3927	6.78287	6.15037	5.85996	6.00517	0.806209
NCU00187	carboxyvinyl-carboxyphosphonate phosphorylmutase	2.32477	1.55041	1.93759	3.74361	3.15875	3.45118	0.221209	0.729637	0.599249	0.664443	1.42301	1.17698	1.29999	0.292951	5.81997	8.67598	7.24797	5.69103	7.82127	6.75615	0.713133
NCU00188	ATG1 protein	21.7505	20.6597	21.2051	21.3783	15.6025	18.4904	0.998748	64.6226	64.5273	64.575	61.6239	48.9672	55.2955	0.298282	26.7736	28.5576	27.6656	26.9701	22.2457	24.6079	0.66036
NCU00189	hypothetical protein	0	0.701357	0.350679	0.38399	0.129	0.256495	NA	6.32335	3.77578	5.04956	4.30375	6.53706	5.42041	0.935813	2.0579	0.834466	1.44618	1.20388	1.31415	1.25901	0.975179
NCU00192	hypothetical protein	0	0	0	0	0	0	NA	0.39962	0	0.19981	0.42309	0	0.211545	NA	6.51639	8.15653	7.33646	1.98828	0.775144	1.38171	0.00370295
NCU00193	GPI mannosyltransferase 3	14.3523	15.4308	14.8915	11.9406	14.0787	13.0096	0.985154	20.4107	20.3514	20.3811	16.2131	15.5833	15.8982	0.102253	11.4078	14.6126	13.0102	10.4337	10.4403	10.437	0.895675
NCU00194	ornithine aminotransferase	34.5901	31.6403	33.1152	30.1499	38.0003	34.0751	0.728477	128.165	126.63	127.397	127.77	152.263	140.016	0.6356	34.4746	38.0085	36.2416	54.6446	59.4597	57.0521	1.36466e-09
NCU00195	MFS transporter	45.0772	29.767	37.4221	36.5899	35.6023	36.0961	0.898398	111.984	106.445	109.215	43.9763	51.3033	47.6398	1.90161e-13	87.1522	90.6233	88.8877	130.048	146.504	138.276	2.31318e-09
NCU00196	rho GTPase activator	25.0692	28.5491	26.8092	15.1437	15.0023	15.073	0.0758108	32.6591	30.9812	31.8202	25.1879	20.5334	22.8606	0.0154283	17.182	18.9001	18.0411	14.1883	13.1756	13.682	0.536846
NCU00197	hypothetical protein	1.72653	5.92751	3.82702	3.60587	1.16292	2.3844	0.874718	3.05381	1.27644	2.16513	2.42488	3.17766	2.80127	0.793905	1.83077	1.612	1.72138	0.678304	0.148087	0.413196	0.249874
NCU00198	mitochondrial import inner membrane translocase subunit tim-9	71.416	143.032	107.224	66.6939	51.5452	59.1195	0.315352	104.369	88.5148	96.4417	95.1878	147.459	121.324	0.29606	119.927	135.746	127.837	64.6675	79.535	72.1012	0.00815393
NCU00199	hypothetical protein	19.4182	12.1256	15.7719	13.4508	14.3471	13.8989	0.997877	19.3528	19.7585	19.5557	19.586	13.351	16.4685	0.345423	20.9107	20.8647	20.8877	15.7753	15.5245	15.6499	0.449837
NCU00200	anthranilate synthase component II	23.9326	23.1125	23.5226	30.3772	32.0503	31.2137	0.116876	33.0625	30.0006	31.5316	38.8877	31.8081	35.3479	0.587169	52.0849	50.766	51.4255	118.696	100.641	109.669	1.79905e-20
NCU00201	hypothetical protein	0.654468	0.798906	0.726687	0.656096	0.606134	0.631115	0.994532	6.46326	4.32781	5.39554	4.67255	3.61363	4.14309	0.345965	1.94315	2.44422	2.19368	4.01111	3.50843	3.75977	0.00177078
NCU00202	coronin-6	53.6278	46.8516	50.2397	34.1779	38.7366	36.4572	0.69576	54.4923	54.1924	54.3424	50.3768	46.2631	48.3199	0.407839	43.6704	51.3292	47.4998	33.5178	33.859	33.6884	0.247551
NCU00203	SIR2 family histone deacetylase	0.0287969	0.342734	0.185766	0.0312742	0.126077	0.0786757	0.863122	0.248308	0.338272	0.29329	0.0584202	0.219229	0.138825	0.542213	0.291106	0.262145	0.276625	0.0588302	0.0963285	0.0775794	0.361765
NCU00204	hypothetical protein	2.52084	2.61814	2.56949	2.97015	2.47283	2.72149	0.775685	2.48352	2.6158	2.54966	2.53289	1.96566	2.24927	0.73658	3.32197	2.59786	2.95991	3.71668	4.11016	3.91342	0.0615871
NCU00205	hypothetical protein	3.60972	2.22697	2.91835	2.42158	2.20162	2.3116	0.898475	2.49483	2.41445	2.45464	3.36891	2.07736	2.72314	0.767873	2.53634	2.13705	2.33669	1.59275	1.59955	1.59615	0.390363
NCU00206	cellobiose dehydrogenase	2530.51	981.417	1755.96	3926.18	3729.54	3827.86	0.0451439	2.6535	3.07898	2.86624	132.616	14.3192	73.4674	0.0026281	115.332	65.6815	90.5069	869.03	937.515	903.273	1.69159e-14
NCU00207	oxidoreductase	23.5953	24.5653	24.0803	25.7161	21.7915	23.7538	0.789924	21.7233	22.0662	21.8947	38.1525	32.9498	35.5511	0.0008645	39.031	37.5076	38.2693	25.3853	23.5696	24.4774	0.0418722
NCU00208	hypothetical protein	0.325546	0.358756	0.342151	0.314268	0.316731	0.315499	0.980979	0.45052	0.46353	0.457025	0.440289	0.0786781	0.259484	0.628028	0.864281	0.5488	0.70654	0.517276	0.685656	0.601466	0.982158
NCU00209	hypothetical protein	16.3327	20.655	18.4938	18.178	16.786	17.482	0.851968	43.9666	44.8394	44.403	44.4758	43.5162	43.996	0.910868	31.9284	41.1719	36.5502	26.3621	23.3906	24.8763	0.18697
NCU00210	nuclear cap binding protein subunit 2	31.3881	47.9816	39.6848	24.1248	24.1278	24.1263	0.343391	38.6993	40.1413	39.4203	51.0105	58.8035	54.907	0.0318613	47.8936	58.8994	53.3965	34.8386	35.7565	35.2976	0.118586
NCU00211	mitochondrial ribosomal protein subunit L31	38.5526	45.5947	42.0737	47.5786	47.376	47.4773	0.421877	35.6493	30.1913	32.9203	53.8001	66.6407	60.2204	0.00010004	30.5983	29.3052	29.9517	34.0102	37.3209	35.6655	0.0144346
NCU00212	histone h4	316.751	471.999	394.375	242.819	220.73	231.774	0.194357	189.951	160.062	175.006	185.703	244.277	214.99	0.248696	255.445	285.222	270.333	138.488	158.641	148.564	0.000363403
NCU00213	nuclear protein bimA	7.58091	8.78757	8.18424	8.35006	7.45751	7.90378	0.824004	16.1646	16.5794	16.372	14.314	12.6673	13.4906	0.20264	8.17949	9.43841	8.80895	8.04624	8.24276	8.1445	0.516593
NCU00214	hypothetical protein	38.0536	31.2413	34.6474	61.0924	48.8947	54.9935	0.0486464	41.7015	30.9195	36.3105	32.1448	28.3056	30.2252	0.362798	20.4095	18.9232	19.6663	24.0503	23.6279	23.8391	0.0219576
NCU00215	hypothetical protein	32.7299	37.8073	35.2686	57.6776	51.2474	54.4625	0.0143656	36.0373	31.4148	33.726	30.6369	34.8631	32.75	0.860421	31.5231	35.3766	33.4499	25.1174	34.3665	29.7419	0.763086
NCU00216	NADH-cytochrome b5 reductase 1	110.702	109.481	110.091	109.919	119.936	114.928	0.63106	98.7103	94.5617	96.636	92.6877	114.717	103.702	0.772296	227.192	242.352	234.772	184.172	186.119	185.145	0.719086
NCU00218	ADP-ribosylation factor family protein	4.02117	6.10251	5.06184	4.10402	5.40885	4.75644	0.921389	11.3721	11.4856	11.4289	10.8606	13.5413	12.201	0.86997	7.61347	9.89871	8.75609	5.59213	6.75261	6.17237	0.592447
NCU00219	hypothetical protein	11.9807	11.9497	11.9652	7.06544	8.42474	7.74509	0.422849	16.813	16.7461	16.7795	14.4923	11.1277	12.81	0.0772993	13.0911	13.9384	13.5148	11.1505	11.2863	11.2184	0.989844
NCU00220	hypothetical protein	9.23835	12.5114	10.8749	12.1284	10.599	11.3637	0.699221	10.9128	10.2618	10.5873	11.9677	11.9841	11.9759	0.66268	10.5699	10.6953	10.6326	8.33762	9.22545	8.78154	0.988579
NCU00221	hypothetical protein	0.825611	0.341189	0.5834	0.298879	0.200814	0.249846	0.599658	0.373528	0.685738	0.529633	0.25589	0.473894	0.364892	0.637939	0.379365	0.510327	0.444846	0.304538	0.281289	0.292913	0.78251
NCU00222	hypothetical protein	22.6795	18.6172	20.6484	10.9865	12.5825	11.7845	0.219668	15.8599	15.5206	15.6903	16.7414	16.3781	16.5597	0.847474	13.9602	17.2587	15.6095	10.736	13.1844	11.9602	0.727224
NCU00223	bZIP transcription factor	46.8251	35.3939	41.1095	49.5002	43.6393	46.5697	0.560938	66.7943	70.8756	68.835	84.7136	93.1539	88.9337	0.0681756	65.8808	61.4316	63.6562	78.1469	84.2268	81.1868	0.000145634
NCU00224	hypothetical protein	0.352406	0	0.176203	0	0	0	NA	0.844082	0.376332	0.610207	0.178731	0.574896	0.376813	0.825045	0.809646	0.534672	0.672159	0.719942	0	0.359971	0.835648
NCU00225	hypothetical protein	538.403	505.633	522.018	395.413	573.791	484.602	0.916717	32.1484	35.9536	34.051	67.9017	52.5185	60.2101	0.000118811	309.016	312.954	310.985	421.09	469.84	445.465	1.19289e-07
NCU00226	MFS transporter	18.4783	24.6925	21.5854	18.9956	15.0016	16.9986	0.880963	65.9044	80.7137	73.3091	57.8518	68.266	63.0589	0.329965	89.0119	101.75	95.3809	67.5032	58.1417	62.8224	0.0542943
NCU00227	mitochondrial cation transporter	25.0592	17.7699	21.4145	21.9349	27.034	24.4844	0.611458	31.1681	30.3179	30.743	35.16	38.0242	36.5921	0.327431	56.3732	68.3902	62.3817	81.0218	68.5661	74.7939	0.00258447
NCU00229	hypothetical protein	1.95063	3.79767	2.87415	4.70764	2.68857	3.6981	0.677118	2.69946	2.00591	2.35269	3.00457	2.98572	2.99515	0.710222	1.85901	1.68071	1.76986	0.885558	1.36946	1.12751	0.720785
NCU00230	protein kinase lkh1	28.7731	21.7883	25.2807	25.5327	22.8341	24.1834	0.890921	40.7991	41.5853	41.1922	36.2586	31.8637	34.0612	0.158901	28.0648	30.2334	29.1491	23.7523	23.0001	23.3762	0.827235
NCU00231	hypothetical protein	0.268627	0.355237	0.311932	0.0486226	0.0980072	0.0733149	0.432636	0.128683	0	0.0643414	0.0681202	0.073037	0.0705786	0.976911	0.946319	1.1774	1.06186	1.16617	0.84866	1.00742	0.785689
NCU00232	hypothetical protein	5.24806	4.50721	4.87764	4.02789	4.79753	4.41271	0.962748	7.02243	8.21869	7.62056	6.20068	4.8945	5.54759	0.0945018	4.80946	4.56688	4.68817	5.46554	5.47581	5.47068	0.0401745
NCU00233	glycoside hydrolase	2.66061	3.28387	2.97224	3.01791	1.74728	2.3826	0.95852	4.64498	3.0938	3.86939	5.27762	4.05101	4.66431	0.712991	3.42311	3.40876	3.41593	1.993	1.78	1.8865	0.344465
NCU00234	hypothetical protein	19.2981	25.8988	22.5985	16.7293	15.774	16.2516	0.671046	40.2884	39.7285	40.0084	38.0464	41.3945	39.7205	0.920204	21.0151	22.3576	21.6864	19.4394	16.3673	17.9034	0.980619
NCU00236	flavoprotein oxygenase	20.1451	20.3081	20.2266	16.7401	19.6831	18.2116	0.953046	72.7671	76.6528	74.7099	58.2579	76.2666	67.2623	0.510993	33.2162	35.1179	34.1671	42.2723	37.6359	39.9541	0.00238957
NCU00237	cAMP-specific phosphodiesterase	11.2205	9.93456	10.5775	13.9813	15.0924	14.5368	0.131938	10.4271	10.1481	10.2876	12.1305	11.9062	12.0183	0.441044	10.8868	10.1964	10.5416	11.4449	8.80615	10.1255	0.452973
NCU00238	hypothetical protein	0.91929	0.993589	0.956439	0.934375	1.0578	0.996086	0.816689	0.767835	0.528609	0.648222	0.812931	0.820337	0.816634	0.646896	0.801496	0.76294	0.782218	0.505628	0.459953	0.482791	0.475056
NCU00239	AMP binding domain-containing protein	14.0331	11.7909	12.912	9.52519	10.3678	9.94651	0.823114	20.6867	20.0606	20.3736	21.7722	16.077	18.9246	0.682046	17.9156	19.0491	18.4823	12.8928	12.1534	12.5231	0.0800371
NCU00240	hypothetical protein	17.1936	23.4224	20.308	18.783	15.8605	17.3218	0.990289	30.7064	27.3894	29.0479	29.4794	26.7004	28.0899	0.826681	18.565	17.103	17.834	14.3657	14.3219	14.3438	0.870867
NCU00241	hypothetical protein	16.6126	12.4222	14.5174	13.4605	13.3914	13.426	0.939963	20.1383	18.917	19.5277	17.4686	14.7408	16.1047	0.213931	7.32705	9.09073	8.20889	6.97428	7.41915	7.19672	0.779463
NCU00242	V-SNARE	29.0931	40.0763	34.5847	21.7151	22.1135	21.9143	0.362996	52.2503	47.1871	49.7187	44.636	45.0793	44.8577	0.483502	44.4408	47.6999	46.0704	39.4371	38.3405	38.8888	0.908463
NCU00243	microtubule-associated protein RP/EB family member 1	54.8579	61.2562	58.0571	41.8445	46.2744	44.0595	0.774501	42.4372	46.0374	44.2373	51.7101	50.9852	51.3476	0.387705	49.8501	49.2135	49.5318	51.9387	53.4704	52.7046	0.0298461
NCU00244	glycosyl transferase	5.04744	13.1444	9.09593	2.63823	2.98388	2.81106	0.0233033	7.86149	7.60958	7.73554	2.92955	2.73003	2.82979	5.22348e-07	5.23388	5.51485	5.37437	1.92998	4.06304	2.99651	0.257211
NCU00245	hypothetical protein	7.86657	27.3716	17.6191	10.224	6.1401	8.18203	0.410368	27.0583	24.0314	25.5449	4.51296	3.36606	3.93951	1.34261e-20	8.47371	10.7612	9.61748	3.09562	5.3923	4.24396	0.0465262
NCU00246	hypothetical protein	5.94893	15.285	10.617	8.00565	4.8599	6.43278	0.637161	29.7574	25.8256	27.7915	6.97442	11.1581	9.06627	4.01519e-12	5.32837	5.16691	5.24764	3.03832	5.11914	4.07873	0.860823
NCU00247	hypothetical protein	7.23043	17.8994	12.5649	2.51278	6.14124	4.32701	0.152639	25.3263	19.2724	22.2994	16.1939	25.1634	20.6786	0.769824	18.4457	8.95156	13.6986	10.5763	9.6746	10.1254	0.756481
NCU00248	hypothetical protein	29.3842	42.3708	35.8775	6.22792	20.9224	13.5752	0.152808	34.6688	23.6412	29.155	32.9623	48.2017	40.582	0.135491	23.9399	16.277	20.1085	16.6195	13.1851	14.9023	0.672933
NCU00249	hypothetical protein	8.78999	10.8925	9.84124	6.0628	6.97686	6.51983	0.54099	70.5422	69.566	70.0541	49.4813	58.9696	54.2255	0.0507835	12.2382	12.6894	12.4638	9.51782	8.26191	8.88986	0.377821
NCU00250	hypothetical protein	5.74444	30.8889	18.3167	0.733955	0.616422	0.675188	3.74398e-08	57.6263	43.2418	50.434	15.7668	30.6247	23.1958	0.00016244	8.48796	5.75336	7.12066	1.78334	1.88389	1.83362	0.000216745
NCU00251	hypothetical protein	4.42249	4.35457	4.38853	4.58304	3.62751	4.10528	0.911409	8.00453	7.23773	7.62113	5.89117	6.73362	6.3124	0.265374	3.15345	3.64324	3.39835	3.06967	2.66167	2.86567	0.944261
NCU00252	hypothetical protein	5.17499	7.26699	6.22099	7.53994	4.9632	6.25157	0.817795	5.39986	4.84238	5.12112	5.30122	5.40523	5.35322	0.927152	5.7446	4.63836	5.19148	2.80005	3.99921	3.39963	0.434537
NCU00253	hypothetical protein	17.0993	27.9138	22.5065	13.2702	14.3783	13.8242	0.440816	20.0738	21.6693	20.8716	21.4389	28.2939	24.8664	0.441176	26.7748	27.502	27.1384	17.3914	15.6704	16.5309	0.0280699
NCU00254	hypothetical protein	0	0	0	0	0	0	NA	0	0	0	0	0	0	NA	0	0	0	0	0	0	NA
NCU00257	dynactin Arp1 p62 subunit RO2	7.08844	8.39803	7.74323	3.58003	4.33913	3.95958	0.127374	6.52294	6.7644	6.64367	3.95567	4.78012	4.3679	0.039207	8.94963	9.47975	9.21469	4.59966	4.70867	4.65416	0.00198714
NCU00258	40s ribosomal protein s7	390.404	348.672	369.538	313.773	360.935	337.354	0.936916	2.9929	3.9149	3.4539	7.2801	5.02589	6.15299	0.0266997	118.747	113.2	115.973	198.417	255.31	226.863	3.5349e-11
NCU00259	hypothetical protein	6.68546	11.8606	9.27303	15.237	9.68793	12.4625	0.457466	1.17278	1.00554	1.08916	2.67435	2.35535	2.51485	0.233212	7.52843	8.47649	8.00246	13.4656	12.0742	12.7699	0.00594055
NCU00260	oxidoreductase	21.1327	22.2615	21.6971	20.4204	25.7883	23.1044	0.643572	10.8465	7.21877	9.03262	9.8858	15.6314	12.7586	0.200835	21.2603	23.8312	22.5457	16.0557	18.624	17.3398	0.72003
NCU00261	CTP synthase	27.2152	25.9219	26.5685	21.3091	26.9189	24.114	0.944875	43.2663	39.8894	41.5779	38.339	39.6809	39.0099	0.661055	33.5127	35.15	34.3313	37.4071	36.3634	36.8852	0.0183585
NCU00262	hypothetical protein	2.45088	4.6974	3.57414	4.1005	2.24757	3.17403	0.975324	18.1505	11.99	15.0702	6.88703	9.18513	8.03608	0.00211409	5.81348	3.88599	4.84974	4.49953	4.61624	4.55788	0.735438
NCU00263	serin endopeptidase	14.6295	7.80918	11.2194	21.9933	20.8883	21.4408	0.0444755	35.9698	38.8989	37.4343	41.4337	43.1014	42.2675	0.508272	15.7859	18.0062	16.896	42.6312	31.2685	36.9498	1.44216e-13
NCU00264	hypothetical protein	6.01522	7.30744	6.66133	8.69737	4.75286	6.72511	0.849602	36.147	40.9742	38.5606	31.663	36	33.8315	0.424269	27.8687	26.2809	27.0748	18.6512	19.0896	18.8704	0.276709
NCU00265	hypothetical protein	3.37097	3.673	3.52199	2.16564	1.68892	1.92728	0.354016	11.7132	12.929	12.3211	9.10218	12.2377	10.6699	0.48169	8.29014	6.53113	7.41064	1.43068	1.37644	1.40356	5.32278e-12
NCU00267	hypothetical protein	0.901241	2.3598	1.63052	0.978772	0.434034	0.706403	0.547145	1.17431	0.808439	0.991373	1.82834	2.23476	2.03155	0.130212	1.95463	1.85962	1.90713	1.03106	1.48727	1.25916	0.650221
NCU00268	hypothetical protein	15.2163	18.3511	16.7837	11.7386	9.64855	10.6936	0.356119	21.8751	20.4739	21.1745	24.2025	30.8954	27.549	0.116446	12.9675	15.4539	14.2107	11.8839	10.7496	11.3168	0.837355
NCU00269	histone-lysine N-methyltransferase	6.45503	4.72833	5.59168	4.22761	4.97535	4.60148	0.942507	7.0342	7.14322	7.08871	7.33487	5.03743	6.18615	0.539967	3.93966	5.13354	4.5366	5.91411	5.56301	5.73856	0.00848959
NCU00270	hypothetical protein	33.7206	24.5984	29.1595	17.2681	17.5016	17.3848	0.32139	33.8889	36.5849	35.2369	47.4385	50.4331	48.9358	0.0167453	19.5928	17.7162	18.6545	19.8895	17.289	18.5892	0.239626
NCU00271	hypothetical protein	0	0.380953	0.190476	0	0	0	NA	1.34932	1.23052	1.28992	0.129869	0.974703	0.552286	0.501876	0	0	0	0.130781	0	0.0653905	NA
NCU00272	ubiquitin ligase subunit CulD	21.0736	20.4497	20.7616	17.4821	20.2594	18.8707	0.939416	33.505	33.1165	33.3107	37.2733	32.8355	35.0544	0.847534	28.1923	32.1801	30.1862	22.5798	21.0786	21.8292	0.306469
NCU00273	hypothetical protein	19.007	12.6408	15.8239	14.4764	16.897	15.6867	0.860956	18.3375	18.0369	18.1872	18.0668	12.869	15.4679	0.359265	19.1033	20.2821	19.6927	13.8058	12.6607	13.2333	0.0712725
NCU00274	hypothetical protein	6.46685	4.07498	5.27092	5.25668	5.11306	5.18487	0.882696	10.488	10.6203	10.5542	10.8186	7.11268	8.96562	0.396794	7.60847	7.79344	7.70096	4.51302	4.81972	4.66637	0.012121
NCU00275	hypothetical protein	9.01251	10.1386	9.57553	11.9775	8.91558	10.4465	0.604435	16.0717	15.933	16.0024	14.2547	14.6038	14.4293	0.540449	7.8192	9.0547	8.43695	7.94968	6.99175	7.47072	0.754348
NCU00276	DNA polymerase gamma	2.86133	3.2837	3.07252	3.59563	4.13977	3.8677	0.299822	1.09235	1.1356	1.11398	1.89044	1.31152	1.60098	0.264646	2.53886	3.18245	2.86066	2.81077	3.05601	2.93339	0.310038
NCU00277	hypothetical protein	7.63162	9.65066	8.64114	4.57574	4.69861	4.63718	0.115101	8.16472	7.77621	7.97047	7.83788	7.8157	7.82679	0.903441	5.80066	5.54814	5.6744	3.50795	3.88246	3.6952	0.219303
NCU00278	hypothetical protein	18.5563	30.8544	24.7054	10.0763	10.1904	10.1334	0.0124367	19.4701	14.0564	16.7633	18.8226	23.2886	21.0556	0.314218	21.8032	20.4252	21.1142	10.6907	10.4886	10.5897	0.000448142
NCU00279	hypothetical protein	2.4779	3.45886	2.96838	2.79073	2.53636	2.66355	0.963582	17.0578	19.1599	18.1089	13.8705	13.6989	13.7847	0.0834894	1.77113	2.39029	2.08071	1.38273	1.17681	1.27977	0.421307
NCU00280	hypothetical protein	8.20526	9.76884	8.98705	8.44755	8.89444	8.67099	0.824933	19.5851	18.5039	19.0445	15.8121	15.0448	15.4285	0.148781	15.1974	17.0305	16.1139	12.3541	11.335	11.8446	0.437348
NCU00281	UDP-glucose,sterol transferase	2.79377	2.58994	2.69186	1.96908	1.51022	1.73965	0.569327	7.85516	7.3551	7.60513	5.71398	4.84904	5.28151	0.0259579	7.66044	7.95841	7.80943	5.62595	4.90794	5.26695	0.183576
NCU00282	hypothetical protein	15.7216	20.4445	18.083	18.2825	14.5549	16.4187	0.928674	177.33	170.031	173.681	219.751	258.319	239.035	0.014677	47.6167	53.545	50.5809	30.0362	24.692	27.3641	0.00016918
NCU00283	hypothetical protein	8.07456	8.88869	8.48163	2.83487	3.16183	2.99835	0.000691573	6.93578	5.77947	6.35763	7.51965	9.23581	8.37773	0.19852	8.53992	3.59074	6.06533	2.75522	3.20164	2.97843	0.118701
NCU00284	hypothetical protein	1.27989	4.24345	2.76167	3.53455	1.88118	2.70787	0.912419	5.29032	5.81858	5.55445	5.23009	6.20415	5.71712	0.969198	1.44505	1.59047	1.51776	0.522944	0.774719	0.648832	0.200887
NCU00285	hypothetical protein	29.5907	20.4891	25.0399	10.2151	8.18771	9.20139	0.00378254	3.35667	3.21895	3.28781	0.512261	0.875343	0.693802	1.27864e-09	4.71356	5.5231	5.11833	1.95058	1.70692	1.82875	3.83671e-06
NCU00287	hypothetical protein	6.61447	7.229	6.92174	8.96452	8.33672	8.65062	0.253497	15.5375	11.7726	13.655	13.1415	13.0595	13.1005	0.825045	11.9898	9.58395	10.7869	9.10168	7.51757	8.30963	0.742132
NCU00288	hypothetical protein	1.23778	1.06396	1.15087	0.985791	0.812876	0.899334	0.949638	5.41556	2.64363	4.0296	0.920728	0.673081	0.796905	3.86824e-05	1.17543	1.04331	1.10937	0.632175	0.736087	0.684131	0.661941
NCU00289	TAH-1	23.5873	15.7094	19.6483	24.3941	23.9246	24.1594	0.45785	17.8475	16.8447	17.3461	16.2814	14.2988	15.2901	0.441447	20.2974	18.4296	19.3635	16.9789	17.2063	17.0926	0.731377
NCU00290	ABC transporter	22.2797	15.7259	19.0028	0.83616	1.13239	0.984277	5.76104e-21	878.379	663.076	770.728	16.7665	20.07	18.4183	7.49539e-203	15.1903	18.0817	16.636	5.82467	5.3924	5.60854	1.56501e-10
NCU00291	hypothetical protein	9.65004	15.1817	12.4159	12.6887	9.51014	11.0994	0.960709	31.3143	25.1115	28.2129	25.5401	27.7455	26.6428	0.758548	12.2661	12.4907	12.3784	9.21516	8.90492	9.06004	0.554269
NCU00292	cholinesterase	32.4644	32.2451	32.3547	33.1728	30.5121	31.8425	0.786477	153.454	171.743	162.598	169.922	165.768	167.845	0.926089	80.9425	78.0553	79.4989	29.4316	28.9434	29.1875	6.43829e-16
NCU00293	NADH pyrophosphatase	16.0322	20.8775	18.4548	10.4667	14.1655	12.3161	0.605785	5.97988	4.77025	5.37506	7.6035	6.95442	7.27896	0.249306	24.3495	26.5832	25.4663	25.5958	22.3796	23.9877	0.414931
NCU00294	60S ribosomal protein L10a	1181.32	1217.71	1199.52	1000.37	1075.39	1037.88	0.998945	200.814	223.25	212.032	293.172	331.465	312.319	0.00275672	753.476	726.082	739.779	982.077	1158.3	1070.19	1.49315e-06
NCU00295	hypothetical protein	37.8176	33.9407	35.8791	33.7328	31.2892	32.511	0.951406	46.5302	54.35	50.4401	63.2026	52.9092	58.0559	0.474457	53.1342	52.9925	53.0633	41.8361	44.1615	42.9988	0.891147
NCU00296	hypothetical protein	9.05497	5.04309	7.04903	11.2334	9.60605	10.4197	0.321063	0.900905	0.483487	0.692196	1.62502	0.909032	1.26703	0.349894	1.63228	1.72609	1.67919	3.30842	4.6988	4.00361	0.000225488
NCU00297	hypothetical protein	0.160329	0.795082	0.477705	2.26358	0.350972	1.30728	0.646709	2.45772	0.684856	1.57129	1.13841	1.39494	1.26667	0.864243	0.442023	0.324336	0.383179	0.327541	0.178772	0.253157	0.92075
NCU00298	MFS monocarboxylate transporter	1.07963	1.96888	1.52425	1.73985	1.37229	1.55607	0.883702	13.5803	10.8599	12.2201	22.9269	26.1726	24.5497	2.02145e-05	2.8805	3.76921	3.32486	4.66025	5.59196	5.1261	0.0117339
NCU00299	peroxisomal D3,D2-enoyl-CoA isomerase	10.3049	19.3774	14.8411	13.9766	13.2185	13.5975	0.92732	18.5843	16.93	17.7571	24.2163	28.2969	26.2566	0.0316708	42.2512	43.4373	42.8443	34.96	35.0947	35.0273	0.942587
NCU00300	PQ loop repeat protein	5.08268	5.90949	5.49609	4.84733	4.30095	4.57414	0.964198	8.61389	6.47682	7.54536	7.12687	6.89806	7.01246	0.756545	8.24285	6.24262	7.24273	12.1724	11.9538	12.0631	3.62627e-05
NCU00301	Sas10/Utp3 family protein	11.7424	9.44481	10.5936	14.3077	16.3268	15.3172	0.135463	5.37353	5.35225	5.36289	8.15844	6.20358	7.18101	0.239342	6.82122	7.14553	6.98338	9.23961	9.87305	9.55633	0.00118948
NCU00302	3-ketodihydrosphingosine reductase tsc-10	22.6453	36.8874	29.7663	25.1912	24.614	24.9026	0.980448	27.685	21.7897	24.7374	30.0687	29.0322	29.5505	0.399015	19.3657	19.4454	19.4056	17.71	19.5514	18.6307	0.417724
NCU00303	smr domain-containing protein	20.7576	31.5678	26.1627	13.3806	17.0033	15.192	0.342758	17.3641	15.3023	16.3332	27.3947	25.2454	26.3201	0.00542585	11.6508	16.2096	13.9302	9.89484	10.2537	10.0743	0.596485
NCU00304	hypothetical protein	113.201	144.592	128.897	143.285	137.735	140.51	0.45507	62.5215	74.049	68.2852	212.269	272.073	242.171	1.94988e-23	121.138	118.81	119.974	143.262	138.268	140.765	0.000593419
NCU00305	short chain dehydrogenase	20.3307	26.5786	23.4546	20.0622	20.7466	20.4044	0.98294	6.52576	7.01657	6.77116	14.4112	15.5637	14.9875	7.57256e-06	27.1562	23.8346	25.4954	20.5914	20.7131	20.6523	0.905624
NCU00306	MFS multidrug transporter	11.2471	21.44	16.3436	2.09575	2.21885	2.1573	4.58549e-11	14.0251	13.6759	13.8505	5.91183	7.65289	6.78236	4.49712e-06	2.38247	2.91795	2.65021	1.63268	1.67356	1.65312	0.33193
NCU00307	hypothetical protein	1.04685	1.18661	1.11673	5.19731	1.80057	3.49894	0.256609	3.72531	10.221	6.97317	6.52294	5.20466	5.8638	0.787986	2.47384	2.87405	2.67395	1.98589	1.16728	1.57658	0.69397
NCU00308	NOL1/NOP2/Sun domain family protein	1.1212	1.07158	1.09639	1.39477	1.20488	1.29982	0.701041	1.79684	1.43678	1.61681	1.28203	1.7293	1.50566	0.859271	1.79847	2.41246	2.10546	1.29103	1.09106	1.19105	0.255026
NCU00309	WSC domain-containing protein	104.924	77.998	91.4612	30.0288	48.6973	39.3631	0.0491896	45.5696	45.1713	45.3704	60.9203	50.8319	55.8761	0.201778	22.3803	22.3208	22.3506	12.8015	13.7026	13.2521	0.00927855
NCU00310	hypothetical protein	3.73466	3.02726	3.38096	2.7893	2.7161	2.7527	0.929812	4.32701	4.98195	4.65448	4.24133	3.89975	4.07054	0.536402	4.66359	5.29602	4.9798	4.00494	3.72155	3.86325	0.764651
NCU00311	VTS1	82.1074	59.7061	70.9067	65.4669	66.628	66.0475	0.929812	92.4223	91.6338	92.0281	112.465	95.3073	103.886	0.508627	83.316	86.5927	84.9544	81.081	74.9181	77.9996	0.40434
NCU00312	hypothetical protein	6.96385	6.37555	6.6697	4.00771	2.34529	3.1765	0.297133	3.76365	6.0383	4.90097	2.23384	1.94195	2.0879	0.0264082	4.81347	4.455	4.63424	1.94553	1.92464	1.93508	0.0527987
NCU00313	hypothetical protein	0.0451688	0	0.0225844	0	0	0	NA	0.129826	0	0.0649129	0	0	0	NA	0.0415098	0.0456869	0.0435983	0	0	0	NA
NCU00314	hypothetical protein	3.3278	7.94048	5.63414	7.43768	6.8625	7.15009	0.542571	0.554487	0.515034	0.53476	0.195684	0.314712	0.255198	0.510993	3.63441	3.85379	3.7441	5.96099	5.05503	5.50801	0.0286861
NCU00315	60S ribosomal protein L29	323.724	398.823	361.274	450.021	295.715	372.868	0.70961	19.0594	18.2009	18.6302	24.3782	20.5243	22.4512	0.430464	173.529	153.903	163.716	191.616	278.051	234.834	0.00110969
NCU00316	peroxisomal adenine nucleotide transporter 1	6.96899	10.6901	8.82953	7.27988	6.94906	7.11447	0.93966	20.9359	19.8036	20.3697	24.4718	30.2526	27.3622	0.0918297	32.4022	29.48	30.9411	33.0592	36.4496	34.7544	0.0313898
NCU00317	calpain-like protease palB/rim-13	5.05059	5.72012	5.38535	8.49009	7.20653	7.84831	0.066891	10.077	8.90013	9.48855	11.0239	12.309	11.6664	0.295356	7.23024	7.01367	7.12196	7.96837	7.5831	7.77573	0.0793658
NCU00318	hypothetical protein	0.511021	0.506838	0.508929	0.211422	0.159809	0.185615	0.505721	0.792683	0.779593	0.786138	0.962656	0.449907	0.706281	0.88055	0.402535	0.418428	0.410482	0.372851	0.217068	0.29496	0.875413
NCU00319	hypothetical protein	4.2039	4.21118	4.20754	3.01326	2.4387	2.72598	0.679372	1.61107	1.9753	1.79318	2.08947	1.41732	1.75339	0.96214	2.35664	2.76388	2.56026	3.22061	4.54686	3.88373	0.055861
NCU00320	hypothetical protein	9.91074	4.84633	7.37854	7.52977	6.25498	6.89237	0.962748	13.0035	12.9234	12.9635	12.245	8.31078	10.2779	0.186192	14.4314	13.1756	13.8035	12.0489	12.4229	12.2359	0.689401
NCU00321	hypothetical protein	53.245	45.3719	49.3085	39.2188	37.9619	38.5904	0.841869	49.3822	59.8778	54.63	139.273	133.644	136.459	2.05801e-14	40.4764	35.5194	37.9979	30.8024	25.7461	28.2742	0.507808
NCU00322	hypothetical protein	26.821	44.6364	35.7287	4.99187	4.64398	4.81792	2.61096e-12	130.564	165.271	147.918	178.964	171.502	175.233	0.356488	181.776	181.675	181.725	125.84	126.046	125.943	0.1207
NCU00324	hypothetical protein	15.3889	16.8583	16.1236	19.1987	18.3673	18.783	0.324422	20.4191	19.2084	19.8138	24.2539	24.0197	24.1368	0.227713	18.3637	20.6496	19.5066	22.0386	18.763	20.4008	0.0771374
NCU00325	hypothetical protein	5.25765	9.91851	7.58808	8.03513	5.87334	6.95424	0.934475	14.6963	13.1683	13.9323	15.5044	18.1562	16.8303	0.371228	6.32609	8.11399	7.22004	6.83772	6.34595	6.59183	0.686961
NCU00326	calcium homeostasis protein Regucalcin	150.955	146.513	148.734	217.028	191.749	204.388	0.0604982	30.2948	30.8553	30.575	71.687	60.9103	66.2986	6.43726e-10	84.408	78.067	81.2375	117.09	137.377	127.234	1.32197e-07
NCU00327	hypothetical protein	0.0988695	0.882541	0.490705	1.50325	0.973946	1.2386	0.560938	1.42087	1.1614	1.29114	0.702017	0.860214	0.781115	0.625451	1.81721	1.60006	1.70863	2.42381	0.330728	1.37727	0.974636
NCU00329	VAD-1	0.451788	1.091	0.771394	0.703981	0.193499	0.44874	0.805929	1.58084	2.16058	1.87071	1.79323	1.45268	1.62296	0.723405	0.306879	0.437101	0.37199	0.581874	0.284733	0.433303	0.639204
NCU00330	hypothetical protein	2.01071	4.22465	3.11768	2.15495	1.99809	2.07652	0.781588	8.41539	5.65057	7.03298	5.98449	7.107	6.54574	0.78978	3.16075	2.43517	2.79796	2.64841	2.1535	2.40096	0.944741
NCU00331	hypothetical protein	2.76217	3.56694	3.16455	2.5166	2.06964	2.29312	0.798953	4.3159	4.47403	4.39497	3.57276	4.63709	4.10493	0.789529	2.35101	2.90635	2.62868	2.55636	1.9637	2.26003	0.911919
NCU00332	hypothetical protein	12.1887	25.981	19.0848	13.0704	9.89361	11.482	0.52252	29.734	29.6693	29.7017	16.7272	26.9297	21.8284	0.0953106	27.6503	28.024	27.8371	17.0538	15.7607	16.4073	0.00622866
NCU00333	ADP-ribosylation factor family protein	5.20611	8.54646	6.87628	8.61743	7.07372	7.84558	0.598717	10.1133	6.74815	8.43074	7.50239	10.7382	9.1203	0.85759	4.78437	5.62898	5.20668	3.63082	4.0835	3.85716	0.730146
NCU00334	3' exoribonuclease	14.0304	19.4818	16.7561	12.631	13.6999	13.1655	0.893265	17.8287	15.7321	16.7804	19.9619	20.0776	20.0198	0.414358	13.9118	13.9673	13.9395	12.295	10.9099	11.6025	0.989035
NCU00335	pre-mRNA-splicing factor cwc15	22.2958	30.7196	26.5077	21.2471	20.0505	20.6488	0.867312	37.257	34.4917	35.8743	40.0156	47.4477	43.7317	0.283875	20.2313	24.4613	22.3463	19.5737	21.725	20.6494	0.564118
NCU00336	U3 small nucleolar RNA-associated protein 10	8.85534	3.37451	6.11493	5.94205	7.82042	6.88124	0.795728	0.881009	1.18821	1.03461	1.57635	0.850065	1.21321	0.727461	2.73802	2.73451	2.73626	5.2225	5.71112	5.46681	1.99579e-10
NCU00337	nuclear export protein Noc3	5.14155	5.25882	5.20019	5.60879	7.26063	6.43471	0.414468	1.18752	1.20107	1.1943	2.51453	1.52276	2.01864	0.188825	1.7508	1.9502	1.8505	3.75138	3.17362	3.4625	0.000369411
NCU00338	aspartic proteinase	8.66167	10.171	9.41634	22.6519	15.2196	18.9357	0.00230465	9.21447	9.80657	9.51052	19.5407	14.6185	17.0796	0.00134609	9.13139	9.52285	9.32712	8.72925	8.65671	8.69298	0.568966
NCU00339	hypothetical protein	0	0	0	0.0825961	0	0.041298	NA	0.218596	0.0812169	0.149906	0	0.0827129	0.0413564	NA	0	0.0769258	0.0384629	0.0776861	0	0.038843	NA
NCU00340	transcription factor steA	72.7774	54.2379	63.5077	58.1261	58.1762	58.1512	0.951429	76.9868	80.3453	78.6661	85.9352	74.7776	80.3564	0.966895	50.2556	53.5872	51.9214	45.8089	41.8059	43.8074	0.908297
NCU00343	hypothetical protein	0.189661	0.376216	0.282939	0.720919	0.207591	0.464255	0.847555	3.27078	1.41776	2.34427	0.577146	1.34074	0.958944	0.243877	0.261445	0.47959	0.370518	0.193732	0.211478	0.202605	0.827172
NCU00344	hypothetical protein	11.8052	11.4536	11.6294	11.0462	11.0523	11.0493	0.873647	16.8159	17.0964	16.9562	14.47	15.2948	14.8824	0.413902	17.6653	22.3956	20.0304	14.2903	12.0372	13.1638	0.145496
NCU00345	hypothetical protein	5.20972	5.75454	5.48213	6.43275	5.93798	6.18536	0.482941	12.9491	11.63	12.2895	12.03	12.4006	12.2153	0.933988	8.40011	9.31349	8.8568	6.0916	6.46946	6.28053	0.355173
NCU00346	EBDP2	17.9329	23.5682	20.7506	15.4398	17.7251	16.5824	0.912419	24.6938	21.3712	23.0325	27.5965	31.8502	29.7233	0.158561	28.7307	33.8977	31.3142	36.9143	37.2924	37.1034	0.00390232
NCU00347	peroxin-26 Pex26-Penicillium chrysogenum	24.9564	36.0653	30.5108	22.6033	22.0246	22.3139	0.732296	58.5435	53.632	56.0878	48.8898	53.4027	51.1462	0.52618	29.2155	32.1554	30.6855	28.4597	26.3668	27.4132	0.619793
NCU00348	pre-mRNA splicing factor	22.1707	32.8056	27.4881	19.8481	22.7582	21.3031	0.884139	35.0195	35.5779	35.2987	30.755	39.1006	34.9278	0.925452	25.496	25.6373	25.5666	25.1562	23.7857	24.4709	0.42921
NCU00349	hypothetical protein	16.745	28.4499	22.5975	26.1257	19.2638	22.6948	0.786556	26.7196	22.982	24.8508	29.186	35.108	32.147	0.146992	19.1815	24.362	21.7717	17.3454	16.5017	16.9236	0.759377
NCU00350	epoxide hydrolase	32.3085	35.0357	33.6721	23.0037	30.9609	26.9823	0.912419	14.4174	15.2467	14.8321	27.6387	25.7335	26.6861	0.000112716	29.8145	44.3744	37.0945	23.5876	30.6437	27.1157	0.628002
NCU00351	cript family protein	11.1119	14.7688	12.9404	17.025	11.8757	14.4504	0.593495	47.6744	44.9481	46.3113	48.0455	53.792	50.9188	0.664212	15.6787	16.7644	16.2215	12.5734	12.3484	12.4609	0.714889
NCU00352	phospholipid-transporting ATPase	20.6628	13.6496	17.1562	18.1399	17.3898	17.7648	0.792179	36.4225	36.1715	36.297	35.7657	29.0692	32.4174	0.461159	20.6034	22.1564	21.3799	19.6392	18.7435	19.1913	0.55593
NCU00353	hypothetical protein	0.399921	0.0991619	0.249542	4.56042	0.766025	2.66322	0.0485652	1.14947	1.49476	1.32211	1.41981	2.1747	1.79725	0.759652	1.56198	1.71916	1.64057	1.02127	0.445925	0.733596	0.492018
NCU00354	hypothetical protein	2.07626	1.4709	1.77358	5.154	2.92184	4.03792	0.54865	0.568349	0.316746	0.442547	0.902593	1.29032	1.09646	0.684487	4.63388	3.90014	4.26701	3.93869	2.97655	3.45762	0.978335
NCU00355	catalase-3	20.2422	12.1113	16.1768	6.80041	10.0812	8.44081	0.280569	5.89953	5.94593	5.92273	11.5595	11.13	11.3447	3.3287e-05	6.56745	4.38612	5.47678	3.27781	2.45628	2.86705	0.0658065
NCU00356	nucleoside transporter	12.4866	20.3165	16.4015	8.18854	7.37019	7.77937	0.0567181	56.0578	58.0847	57.0712	40.2299	46.8071	43.5185	0.0393423	19.3054	12.3653	15.8354	5.58712	5.44284	5.51498	1.35134e-05
NCU00357	hypothetical protein	43.068	21.9614	32.5147	13.7387	14.5802	14.1595	0.0835857	16.3292	19.1241	17.7267	17.4493	16.8283	17.1388	0.833699	65.2627	40.546	52.9044	32.9809	33.8575	33.4192	0.199946
NCU00358	hypothetical protein	4.23423	4.19957	4.2169	2.10908	2.43922	2.27415	0.365692	2.62315	3.0598	2.84147	2.42198	3.08154	2.75176	0.923155	10.1523	7.34194	8.74712	5.17064	4.22432	4.69748	0.0687793
NCU00359	YEATS family protein	8.54402	7.44117	7.9926	5.03192	5.88555	5.45873	0.640675	4.86671	4.67553	4.77112	5.97177	5.9174	5.94458	0.385485	6.34792	4.64347	5.4957	6.03539	6.56453	6.29996	0.160168
NCU00360	NAD dependent epimerase/dehydratase	14.1002	21.3014	17.7008	15.5414	19.5215	17.5315	0.792179	10.7805	8.07722	9.42885	16.5285	16.8075	16.668	0.000795514	18.1927	16.8594	17.526	14.6414	14.629	14.6352	0.978042
NCU00361	pre-mRNA-splicing factor syf-2	0	0.285788	0.142894	0.134115	0.0901107	0.112113	NA	0.118315	0.395627	0.256971	0.125263	0.358146	0.241705	0.965088	0.0756585	0.124908	0.100283	0.0420475	0.137697	0.0898723	0.96994
NCU00362	hypothetical protein	3.26955	5.9807	4.62512	8.18601	3.9215	6.05375	0.487251	11.5921	12.0426	11.8173	10.6246	11.6895	11.1571	0.753817	5.2717	5.50514	5.38842	3.45972	2.64146	3.05059	0.0682019
NCU00363	hypothetical protein	1.26117	2.20056	1.73087	4.99674	2.40291	3.69983	0.0658936	4.90033	4.71377	4.80705	2.65329	3.8608	3.25705	0.123374	2.57557	4.11038	3.34297	2.60034	3.35936	2.97985	0.830424
NCU00364	hypothetical protein	11.6499	13.7765	12.7132	14.6734	13.0153	13.8444	0.582453	15.0251	14.4284	14.7267	19.2289	25.115	22.172	0.0259579	20.0503	21.1963	20.6233	15.7727	19.4465	17.6096	0.891762
NCU00365	hypothetical protein	194.665	389.285	291.975	31.5064	30.0189	30.7627	1.4002e-15	1123.81	847.273	985.543	52.1773	59.9204	56.0488	1.22093e-114	61.6108	115.155	88.3827	30.0071	36.1535	33.0803	0.000468555
NCU00366	eukaryotic translation initiation factor 5	112.882	124.148	118.515	107.066	99.4033	103.235	0.987128	173.694	174.187	173.941	129.566	134.486	132.026	0.0168068	102.894	89.2045	96.0495	80.9752	86.9648	83.97	0.774365
NCU00367	hypothetical protein	0.23851	0.10918	0.173845	0	0.100407	0.0502034	0.690845	0.404289	0.23511	0.3197	0.130271	0.119721	0.124996	0.287214	0.25291	0.111344	0.182127	0.0937038	0.143202	0.118453	0.831689
NCU00368	hypothetical protein	5.46384	6.87895	6.1714	9.27622	7.39613	8.33618	0.178451	14.5079	12.9794	13.7436	14.998	12.9275	13.9627	0.988584	8.54633	10.3989	9.4726	7.97305	6.73889	7.35597	0.782059
NCU00369	dephospho-CoA kinase	15.0432	15.6796	15.3614	19.8424	15.2379	17.5401	0.482485	22.8504	20.4165	21.6334	23.3047	21.9229	22.6138	0.889859	19.8571	24.4558	22.1564	20.2553	19.3354	19.7953	0.671157
NCU00370	hypothetical protein	1.81673	2.72117	2.26895	3.6239	1.58266	2.60328	0.781588	2.98383	2.53397	2.7589	1.3915	1.16935	1.28043	0.0461849	3.37319	3.78763	3.58041	1.70424	1.77766	1.74095	0.0941243
NCU00371	mitochondrial import inner membrane translocase subunit tim23	15.7197	15.3375	15.5286	19.8133	20.6679	20.2406	0.185357	10.8976	13.8185	12.3581	14.6165	15.1503	14.8834	0.435474	15.5621	13.4439	14.503	19.5493	18.7036	19.1265	0.00209465
NCU00372	hypothetical protein	5.07635	3.10701	4.09168	3.23372	3.97198	3.60285	0.99764	2.63483	2.88163	2.75823	3.5027	2.5749	3.0388	0.77865	5.9953	5.47966	5.73748	6.5371	7.41256	6.97483	0.0122551
NCU00373	hypothetical protein	172.564	111.19	141.877	89.2746	83.0095	86.142	0.384316	543.922	540.155	542.039	228.569	243.49	236.029	1.64762e-16	219.886	195.145	207.516	140.572	135.606	138.089	0.0721378
NCU00375	hypothetical protein	4.07644	5.49544	4.78594	5.50167	4.15859	4.83013	0.835986	30.4102	23.0762	26.7432	10.4778	16.0549	13.2664	0.000161027	14.9485	12.5297	13.7391	7.7215	8.11987	7.92069	0.0668864
NCU00376	GTR/RAG family GTPase Gtr2	19.0178	20.416	19.7169	18.4549	14.8269	16.6409	0.967908	62.444	56.7311	59.5875	32.0533	37.5387	34.796	1.42617e-05	45.2767	43.8354	44.5561	39.0982	33.4341	36.2662	0.910304
NCU00377	LMBR1 domain-containing protein	16.4076	25.0921	20.7499	16.087	14.3146	15.2008	0.758373	46.7201	47.1783	46.9492	44.5095	47.7655	46.1375	0.873419	27.8668	26.4565	27.1616	31.6258	25.1417	28.3838	0.121007
NCU00378	aldehyde dehydrogenase	105.305	121.049	113.177	107.588	109.238	108.413	0.81078	65.5535	61.8216	63.6876	161.238	166.148	163.693	3.45191e-18	207.508	216.647	212.077	277.492	245.169	261.33	4.53662e-05
NCU00379	hypothetical protein	25.1207	25.6585	25.3896	27.7004	26.4173	27.0588	0.58008	48.3199	47.9578	48.1389	43.533	37.4985	40.5157	0.233925	28.8522	30.5642	29.7082	32.8351	27.6761	30.2556	0.12147
NCU00380	hypothetical protein	1.42885	2.04397	1.73641	0.0596834	0.210529	0.135106	0.000771585	1.68486	2.05404	1.86945	0.585315	0.508027	0.546671	0.00274682	1.2626	1.75096	1.50678	0.25261	0.183832	0.218221	0.000420043
NCU00382	hypothetical protein	58.6141	29.7884	44.2012	26.5146	22.8894	24.702	0.351881	31.7244	36.9891	34.3568	43.6711	36.3959	40.0335	0.424386	15.6368	13.5112	14.574	15.4188	16.5163	15.9676	0.0630598
NCU00384	hypothetical protein	0.55183	1.23145	0.891641	1.79791	0.754997	1.27645	0.82897	2.77566	2.65182	2.71374	2.6588	3.30082	2.97981	0.931122	2.28207	1.25586	1.76897	3.10022	3.69185	3.39603	0.189136
NCU00385	ATP synthase subunit delta	330.538	399.691	365.115	379.514	377.761	378.637	0.596353	146.32	145.438	145.879	188.978	208.368	198.673	0.0253774	276.048	262.327	269.188	308.579	340.581	324.58	0.00128218
NCU00386	hypothetical protein	2.41732	2.93491	2.67612	2.73844	2.05281	2.39563	0.968635	1.29775	1.35748	1.32762	1.64876	1.72244	1.6856	0.593775	2.16405	2.42397	2.29401	2.14992	1.55682	1.85337	0.949897
NCU00387	3-oxo-5-alpha-steroid 4-dehydrogenase	1.08687	1.45196	1.26941	1.99939	1.57806	1.78873	0.42048	3.33642	3.10298	3.2197	3.14989	3.66672	3.4083	0.909424	1.7938	1.68265	1.73823	1.45005	1.48395	1.467	0.970689
NCU00388	hypothetical protein	28.7279	24.5499	26.6389	26.8371	24.7316	25.7843	0.846971	36.7166	35.4	36.0583	38.4622	30.1108	34.2865	0.758849	26.9247	26.8087	26.8667	24.6677	20.2092	22.4384	0.976592
NCU00389	developmentally regulated GTP-binding protein 1	34.5172	30.7289	32.6231	40.5577	39.4625	40.0101	0.294071	25.9143	26.7839	26.3491	39.8762	36.704	38.2901	0.0119238	31.5233	30.4985	31.0109	35.3838	34.6493	35.0166	0.0121223
NCU00391	hypothetical protein	0.172782	1.0282	0.600492	0	0	0	NA	0.662154	0.553536	0.607845	0.175261	1.31538	0.745318	0.932752	0	0.699053	0.349527	0	0.385314	0.192657	NA
NCU00392	hypothetical protein	7.46844	5.09807	6.28326	9.66698	6.93949	8.30324	0.397909	24.2287	21.4592	22.844	20.8556	18.3874	19.6215	0.339989	4.88835	4.96361	4.92598	3.64059	3.27511	3.45785	0.453591
NCU00395	mRNA processing protein	36.8463	33.0918	34.9691	34.2087	37.2813	35.745	0.729459	12.6478	16.2685	14.4581	19.8034	16.9317	18.3675	0.262893	23.0094	23.0712	23.0403	27.3389	27.7936	27.5663	0.00268053
NCU00396	pre-mRNA-splicing factor rse-1	23.4325	18.9819	21.2072	24.9033	24.0608	24.482	0.47372	25.3566	26.2978	25.8272	27.4681	21.5786	24.5233	0.760646	22.1903	24.3104	23.2503	24.8583	21.5142	23.1863	0.139678
NCU00397	hypothetical protein	66.6274	83.2662	74.9468	47.0414	47.7296	47.3855	0.311867	97.5001	93.3433	95.4217	123.22	153.233	138.226	0.0100553	175.282	200.452	187.867	239.519	267.591	253.555	8.62969e-06
NCU00398	hypothetical protein	11.6042	13.2818	12.443	14.5435	11.241	12.8922	0.7031	27.1312	32.1763	29.6538	27.448	25.3228	26.3854	0.487391	15.6146	16.8294	16.222	12.419	11.4515	11.9353	0.485569
NCU00399	cell wall protein PhiA	3.94959	4.1673	4.05844	3.52884	3.86308	3.69596	0.953262	7.19233	8.10643	7.64938	13.1553	27.1739	20.1646	1.42312e-05	5.86921	7.05481	6.46201	5.03582	4.71626	4.87604	0.72752
NCU00400	hypothetical protein	3.86234	4.74346	4.3029	7.2232	5.70785	6.46552	0.0586111	14.8284	13.8776	14.353	12.418	11.2975	11.8577	0.218729	5.17683	6.07856	5.6277	5.14165	3.82466	4.48315	0.879724
NCU00401	hypothetical protein	17.0502	22.5475	19.7988	16.8804	14.3264	15.6034	0.878021	29.0408	30.967	30.0039	38.2801	34.5811	36.4306	0.252692	12.6816	15.1771	13.9294	13.436	12.6984	13.0672	0.46355
NCU00403	dTDP-D-glucose 4,6-dehydratase	9.97616	7.2986	8.63738	12.6264	10.3795	11.503	0.304451	10.3211	9.27621	9.79867	13.3321	9.40582	11.369	0.567021	12.1136	11.5294	11.8215	12.9219	12.3926	12.6573	0.0779493
NCU00404	RNA processing factor 1	20.9447	21.4233	21.184	25.2055	24.7182	24.9619	0.340809	7.73551	6.74499	7.24025	15.5939	13.7061	14.65	6.20559e-05	21.4657	22.1492	21.8075	27.846	27.573	27.7095	0.000338828
NCU00405	glycyl-tRNA synthetase 1	80.9579	59.8435	70.4007	82.9582	101.531	92.2444	0.28606	28.1644	30.8719	29.5181	52.1155	33.5174	42.8164	0.0497719	192.562	177.088	184.825	366.559	325.88	346.22	1.06567e-15
NCU00406	protein kinase CHM1	36.8732	30.4592	33.6662	33.1306	33.6939	33.4122	0.80691	41.9313	39.9068	40.9191	44.7643	42.0237	43.394	0.803363	26.9077	27.577	27.2423	27.0888	28.528	27.8084	0.0856217
NCU00407	hypothetical protein	3.96411	4.36346	4.16379	2.81202	2.75882	2.78542	0.644173	5.88351	4.33112	5.10732	6.71715	5.55724	6.1372	0.540207	3.03232	4.54265	3.78748	1.87247	1.99288	1.93268	0.0821337
NCU00408	hypothetical protein	19.7517	19.2339	19.4928	33.4764	26.0083	29.7424	0.0619424	17.2607	16.8102	17.0355	12.6282	12.8887	12.7585	0.171405	28.8777	34.8712	31.8744	24.0886	28.1638	26.1262	0.974001
NCU00409	chorismate mutase/prephenate dehydratase	5.22482	2.7168	3.97081	4.73776	5.38562	5.06169	0.599999	2.64869	2.27515	2.46192	3.6018	4.05486	3.82833	0.133807	7.45875	8.20931	7.83403	10.4667	13.999	12.2328	0.000303508
NCU00410	eukaryotic release factor 1	72.1743	75.4471	73.8107	65.9971	72.3413	69.1692	0.874718	94.1335	98.1052	96.1193	129.583	121.589	125.586	0.0496441	68.5353	72.1047	70.32	74.7185	74.2268	74.4726	0.0188256
NCU00411	hypothetical protein	11.9078	19.4958	15.7018	13.0094	12.4888	12.7491	0.950816	23.5664	24.2557	23.9111	24.626	31.1198	27.8729	0.487643	25.1856	25.0954	25.1405	26.4327	30.9546	28.6936	0.0308931
NCU00412	hypothetical protein	15.0737	16.7042	15.889	10.7917	12.3279	11.5598	0.711112	19.9886	18.098	19.0433	22.0594	23.3311	22.6953	0.338681	20.2372	23.1041	21.6707	12.6447	14.1316	13.3881	0.0401745
NCU00413	60S ribosomal protein L2	942.127	1000.39	971.257	666.944	907.472	787.208	0.924774	13.8267	12.0914	12.9591	36.4411	20.2036	28.3224	0.000194044	336.362	333.911	335.137	501.602	646.881	574.242	1.557e-08
NCU00414	adenosine kinase	99.2452	135.47	117.358	76.2469	87.5578	81.9024	0.611458	91.5042	91.6345	91.5693	104.52	108.355	106.437	0.350029	105.38	121.534	113.457	109.495	122.105	115.8	0.0983162
NCU00415	hypothetical protein	18.857	16.2703	17.5637	16.3402	16.7705	16.5553	0.893265	20.7548	21.2697	21.0123	20.3826	16.4834	18.433	0.414494	19.6847	21.1181	20.4014	16.5875	16.1484	16.3679	0.835724
NCU00416	C2H2 type zinc finger domain-containing protein	7.29644	16.4577	11.8771	14.698	12.9239	13.811	0.597537	15.3717	15.8769	15.6243	18.463	18.6438	18.5534	0.44265	10.5628	12.0621	11.3124	9.21616	6.91102	8.06359	0.536158
NCU00417	cell cycle control protein cwf14	17.3387	26.8451	22.0919	22.8698	20.6063	21.7381	0.811204	29.1667	27.9877	28.5772	36.9744	45.3065	41.1404	0.0383902	16.9333	19.3897	18.1615	15.3729	11.9955	13.6842	0.701333
NCU00418	NADH:ubiquinone oxidoreductase 14.8kD subunit	223.578	297.156	260.367	299.964	238.017	268.99	0.651221	274.371	256.074	265.222	305.847	405.619	355.733	0.0633981	295.512	320.53	308.021	329.167	355.31	342.238	0.007212
NCU00419	DNA-directed RNA polymerase I and III polypeptide	5.09023	6.82702	5.95862	8.16654	8.0406	8.10357	0.32362	7.53693	6.11529	6.82611	7.62755	7.54901	7.58828	0.808547	3.56157	1.75521	2.65839	4.96316	5.03079	4.99697	0.0308735
NCU00420	hypothetical protein	30.3617	28.7107	29.5362	30.4743	30.2427	30.3585	0.681145	82.6179	86.7576	84.6877	60.6807	60.8991	60.7899	0.00398393	33.3043	38.7451	36.0247	33.2793	29.495	31.3872	0.748915
NCU00421	SWI-SNF complex subunit	9.74643	9.8469	9.79667	11.6952	12.682	12.1886	0.281068	18.4363	18.5842	18.5102	15.3249	14.1084	14.7167	0.146132	9.22831	11.7655	10.4969	8.67929	8.46101	8.57015	0.959063
NCU00422	curved DNA-binding protein	145.796	183.097	164.446	143.929	140.79	142.359	0.989103	117.328	119.093	118.21	135.404	145.114	140.259	0.264646	174.493	201.47	187.982	184.886	191.862	188.374	0.0965575
NCU00423	hypothetical protein	17.4668	16.6312	17.049	14.3561	14.511	14.4335	0.968211	24.614	23.9035	24.2588	23.8265	21.2639	22.5452	0.623708	19.1356	20.247	19.6913	16.0486	14.4042	15.2264	0.635568
NCU00424	Spo76 protein	10.047	9.3316	9.68928	9.06258	7.59445	8.32852	0.985154	18.4627	21.0926	19.7777	17.4544	13.5729	15.5136	0.123586	14.6658	15.8422	15.254	10.9525	9.56251	10.2575	0.100334
NCU00425	hypothetical protein	0.314982	0	0.157491	0	0	0	NA	0.150889	0.0840918	0.11749	0.399377	0	0.199689	0.855514	0.289466	0.0796488	0.184558	0	0.175608	0.0878039	NA
NCU00426	hypothetical protein	4.90726	5.74536	5.32631	2.6046	3.31155	2.95808	0.407673	3.7471	3.07333	3.41021	3.2935	3.37071	3.3321	0.93745	7.32408	8.54625	7.93517	4.3719	4.97806	4.67498	0.141569
NCU00427	hypothetical protein	8.25797	8.02754	8.14276	7.3637	8.62536	7.99453	0.823109	11.2936	13.4646	12.3791	11.9902	12.1057	12.0479	0.864195	8.88654	8.90068	8.89361	8.36817	8.53058	8.44938	0.427421
NCU00428	DNA repair and recombination protein pif1	6.14836	6.20609	6.17722	4.59803	4.77035	4.68419	0.813224	7.15821	6.78187	6.97004	6.03132	3.31797	4.67464	0.0909147	5.77903	7.38393	6.58148	2.84603	3.07201	2.95902	0.000495252
NCU00430	Na(+)/H（+) antiporter 2	34.2505	20.9162	27.5834	41.8734	38.0728	39.9731	0.207605	40.354	44.0869	42.2204	56.0746	45.8078	50.9412	0.275613	19.0605	20.7907	19.9256	30.1487	25.676	27.9124	1.24319e-06
NCU00431	mitochondrial import receptor subunit Tom22	62.0473	70.4357	66.2415	58.4483	71.6267	65.0375	0.788429	42.4456	36.1076	39.2766	69.5834	58.9551	64.2693	0.000788307	60.9633	60.3133	60.6383	70.6294	72.5765	71.603	0.00162376
NCU00432	hypothetical protein	15.2272	12.2205	13.7239	16.281	15.4172	15.8491	0.484047	28.6806	30.4768	29.5787	32.2598	22.5527	27.4063	0.686733	13.3781	13.7605	13.5693	12.7786	11.6453	12.212	0.579498
NCU00434	protein phosphatase 2C isoform beta	28.2072	31.3965	29.8018	24.7206	22.5801	23.6503	0.863531	98.1585	95.8421	97.0003	57.8682	65.3842	61.6262	6.17484e-05	42.6292	50.7128	46.671	40.3378	37.4894	38.9136	0.964976
NCU00435	SNF7 family protein	22.641	37.4262	30.0336	29.6607	25.5993	27.63	0.911216	45.0662	38.3819	41.724	46.9929	60.5431	53.768	0.159596	32.3778	34.4267	33.4022	24.9208	26.7869	25.8538	0.704242
NCU00436	GTPase FZO1	33.8796	28.6485	31.2641	27.9818	31.4564	29.7191	0.884761	34.2713	35.2649	34.7681	40.0879	34.8246	37.4563	0.747257	40.3895	38.4537	39.4216	43.9851	43.5984	43.7918	0.00966244
NCU00437	nitrilase	1.42073	1.77991	1.60032	1.13691	1.43227	1.28459	0.964464	2.50742	2.03622	2.27182	2.27544	3.00894	2.64219	0.786815	10.342	9.98354	10.1628	16.4218	15.2163	15.819	2.53545e-05
NCU00438	adenosine deaminase	5.00779	6.52893	5.76836	9.29825	5.70223	7.50024	0.430408	11.8786	10.9112	11.3949	12.3304	11.9467	12.1386	0.860421	11.5424	12.0095	11.776	8.82801	8.78105	8.80453	0.654873
NCU00439	hypothetical protein	0	0	0	0	0.113912	0.0569559	NA	0.0997103	0.333417	0.216563	0.316699	0.452744	0.384722	0.796618	0	0.210534	0.105267	0	0.23209	0.116045	NA
NCU00440	guanine nucleotide-binding protein beta subunit	81.8982	64.12	73.0091	71.1958	68.0639	69.6298	0.88838	129.469	131.37	130.42	151.045	140.713	145.879	0.521053	68.8948	72.1929	70.5439	60.7583	61.8398	61.299	0.736734
NCU00441	phosducin	12.5018	15.5842	14.043	12.2986	11.2469	11.7727	0.967129	34.6615	30.816	32.7388	41.9087	38.0888	39.9987	0.229593	16.4663	16.7809	16.6236	43.6023	34.8975	39.2499	6.15838e-19
NCU00442	hypothetical protein	23.909	26.0055	24.9573	24.0984	21.4865	22.7924	0.921389	50.3738	51.755	51.0644	53.5695	51.4666	52.518	0.93937	28.8749	40.8806	34.8777	33.4999	26.9048	30.2023	0.830465
NCU00443	ran-specific GTPase-activating protein 1	213.153	314.934	264.044	188.494	185.573	187.033	0.640507	472.509	432.829	452.669	463.64	561.098	512.369	0.4947	311.763	343.293	327.528	294.601	297.065	295.833	0.482657
NCU00444	transcription initiation factor TFIID subunit 14	24.7549	28.4212	26.588	23.6785	20.4713	22.0749	0.948077	43.111	50.8444	46.9777	44.3383	42.6081	43.4732	0.620048	37.9805	40.0322	39.0063	26.9878	26.709	26.8484	0.125971
NCU00445	hypothetical protein	12.0607	11.8975	11.9791	9.95074	9.71576	9.83325	0.928145	48.6735	47.4378	48.0557	43.1874	44.3116	43.7495	0.486761	22.3705	24.2667	23.3186	20.4044	19.7954	20.0999	0.795202
NCU00446	acetoacetyl-CoA synthase	4.76108	4.00117	4.38113	4.8549	5.07195	4.96342	0.609611	19.3776	20.9194	20.1485	19.0227	25.4946	22.2586	0.695722	11.6232	13.0501	12.3367	13.9959	12.6032	13.2996	0.0564726
NCU00447	serine palmitoyltransferase 2	37.9179	33.1831	35.5505	25.4346	26.5833	26.009	0.703806	80.4753	91.7218	86.0985	51.516	50.1903	50.8532	7.08099e-06	33.1056	34.0735	33.5895	24.7002	23.2716	23.9859	0.237747
NCU00448	hypothetical protein	7.2656	6.77591	7.02075	6.08482	5.22252	5.65367	0.910446	14.8052	15.0931	14.9491	16.903	16.0395	16.4712	0.671272	7.39124	9.3964	8.39382	6.48003	5.11878	5.79941	0.389521
NCU00449	hypothetical protein	454.061	547.746	500.904	673.358	514.597	593.978	0.294071	8.69414	10.4635	9.57882	226.335	76.7129	151.524	7.50912e-07	29.1113	19.2019	24.1566	21.6664	40.4116	31.039	0.442144
NCU00450	sucrose transporter	44.4181	61.8988	53.1584	43.6501	35.4712	39.5607	0.755797	126.905	135.602	131.254	117.362	127.689	122.525	0.610878	56.8761	59.6076	58.2418	36.2409	35.6643	35.9526	0.00420879
NCU00451	hypothetical protein	16.7895	21.4921	19.1408	17.0667	18.5993	17.833	0.88838	13.8036	13.9899	13.8968	13.9661	17.4067	15.6864	0.637092	20.1544	18.2748	19.2146	10.652	10.656	10.654	0.00734475
NCU00453	sodium/hydrogen exchanger 3	28.0104	29.6963	28.8534	43.7173	38.2301	40.9737	0.0388848	64.5085	65.8292	65.1689	53.2515	54.9489	54.1002	0.148006	30.7921	34.1053	32.4487	30.3457	30.2624	30.3041	0.375839
NCU00454	hypothetical protein	11.4929	21.2991	16.396	6.04191	6.84101	6.44146	0.018994	139.438	130.8	135.119	139.848	177.256	158.552	0.364593	55.7973	55.6229	55.7101	54.8163	53.2767	54.0465	0.192957
NCU00455	mapkkk cascade protein kinase regulator ste50	30.8266	29.6172	30.2219	29.4199	27.3076	28.3638	0.886903	47.8735	51.2247	49.5491	52.5005	51.4242	51.9623	0.857637	28.7003	30.0444	29.3723	30.3235	25.8822	28.1028	0.29993
NCU00456	hypothetical protein	18.8176	26.4762	22.6469	15.4801	19.707	17.5936	0.893265	22.1616	19.2273	20.6944	29.6778	29.0322	29.355	0.0705548	38.6656	33.4508	36.0582	27.651	32.763	30.207	0.972437
NCU00457	translation initiation factor 4B	98.4906	66.8571	82.6739	67.1664	92.3546	79.7605	0.897592	24.127	25.2178	24.6724	44.6499	29.9052	37.2776	0.0199857	78.8121	82.8721	80.8421	103.16	94.7917	98.9759	4.61069e-05
NCU00458	hypothetical protein	14.5153	23.2081	18.8617	18.1195	14.1527	16.1361	0.999441	11.3892	11.4474	11.4183	16.9659	20.0504	18.5082	0.010246	21.1974	23.0352	22.1163	22.0699	22.6497	22.3598	0.2011
NCU00459	hypothetical protein	4.60993	2.31231	3.46112	4.00176	3.8711	3.93643	0.722664	5.75384	5.83183	5.79283	6.13466	3.37497	4.75482	0.394185	3.72636	3.07467	3.40051	3.07266	3.0299	3.05128	0.724475
NCU00461	NAD-specific glutamate dehydrogenase	62.7969	101.896	82.3466	34.1941	28.9451	31.5696	0.00123408	873.746	955.376	914.561	505.425	639.934	572.679	0.000133251	544.097	576.4	560.248	484.77	452.278	468.524	0.951438
NCU00462	hypothetical protein	0.21061	0.313328	0.261969	0.686183	0.11526	0.400721	NA	1.61425	1.01209	1.31317	0.427263	1.03073	0.728996	0.587332	0.67742	2.02374	1.35058	0.752958	0.704509	0.728733	0.707187
NCU00463	kynureninase	15.6564	20.5912	18.1238	19.3465	18.1157	18.7311	0.665237	17.5463	14.9771	16.2617	17.7227	19.9462	18.8345	0.505825	27.6396	31.2993	29.4694	36.8767	37.4379	37.1573	0.000195949
NCU00464	60S ribosomal protein L32	1053.58	1038.11	1045.84	939.763	1006.29	973.027	0.891237	15.0146	11.1334	13.074	24.855	15.7438	20.2994	0.0933648	308.057	307.354	307.706	462.942	666.392	564.667	1.18186e-07
NCU00465	chaperone dnaJ	44.7184	73.3923	59.0554	52.8528	58.5139	55.6834	0.86427	43.5192	44.442	43.9806	66.8364	60.3134	63.5749	0.00646928	61.2227	66.5278	63.8753	78.251	60.4743	69.3626	0.0466898
NCU00466	glutamyl-tRNA synthetase	10.514	9.8473	10.1806	11.1642	10.6109	10.8875	0.647328	10.2078	9.65241	9.93013	11.5912	10.9508	11.271	0.607373	15.5371	16.6032	16.0702	17.6762	16.9455	17.3109	0.0491487
NCU00467	CSN-5	15.1718	20.7302	17.951	15.0866	14.8895	14.988	0.968579	30.6663	30.5922	30.6292	35.1622	42.2255	38.6938	0.176765	25.15	25.3498	25.2499	17.0996	16.3817	16.7407	0.118324
NCU00468	prephenate dehydrogenase	34.2658	34.5537	34.4098	49.4653	48.103	48.7842	0.0444755	6.06881	6.28123	6.17502	9.20951	9.31656	9.26303	0.0597778	20.4574	19.5871	20.0223	30.3181	34.3733	32.3457	2.15955e-07
NCU00469	alpha-tubulin suppressor protein Aats1	0	0	0	0	0	0	NA	0.0595476	0.0995592	0.0795534	0.0315225	0	0.0157612	NA	0.0285591	0	0.0142796	0	0	0	NA
NCU00470	DNA repair protein Rad9	3.63749	5.2767	4.4571	5.26106	4.18602	4.72354	0.69576	8.95679	8.85799	8.90739	6.8966	8.79932	7.84796	0.521985	7.4042	7.25527	7.32974	6.19842	5.68587	5.94214	0.916261
NCU00471	hypothetical protein	4.19452	7.08772	5.64112	8.37962	4.27932	6.32947	0.707003	10.5676	10.6452	10.6064	9.32358	11.0384	10.181	0.834917	11.2549	12.3612	11.8081	4.36391	4.41719	4.39055	2.51134e-07
NCU00472	CDC37	35.4572	32.1885	33.8228	29.2591	27.4223	28.3407	0.955297	23.5103	27.6023	25.5563	33.9207	33.8962	33.9084	0.0747526	82.6351	66.3253	74.4802	64.987	69.8635	67.4252	0.656106
NCU00473	hypothetical protein	2.09111	4.46302	3.27707	1.92604	1.82524	1.87564	0.591119	4.18442	4.66403	4.42423	4.08113	5.00903	4.54508	0.972888	6.03273	5.78305	5.90789	9.08477	8.82488	8.95482	0.000196633
NCU00474	hypothetical protein	0.167892	0.222023	0.194957	0	0.122509	0.0612545	NA	0.536178	0.657397	0.596787	0.0567668	0.0608642	0.0588155	0.0907252	0.257152	0.169817	0.213485	0.171496	0	0.0857479	0.735465
NCU00475	40S ribosomal protein S18	1028.14	1301.11	1164.63	873.634	1064.12	968.879	0.964198	42.137	37.8537	39.9954	87.226	70.772	78.999	1.18222e-06	414.193	412.318	413.256	619.829	769.609	694.719	5.24856e-09
NCU00476	UPF0023 family protein	17.7179	19.9115	18.8147	19.0592	23.6328	21.346	0.487854	33.2081	27.1582	30.1831	25.5573	24.4713	25.0143	0.261914	32.5033	32.8781	32.6907	39.534	36.7703	38.1522	0.0038604
NCU00477	carboxypeptidase Y	200.211	386.044	293.127	145.893	131.11	138.502	0.0664204	2335.35	2344.66	2340	1198.79	1325.58	1262.19	2.88669e-09	613.39	670.937	642.164	379.013	322.814	350.914	3.44439e-05
NCU00478	hypothetical protein	2.83299	3.1943	3.01365	3.5841	2.23041	2.90725	0.886183	4.16182	4.9573	4.55956	3.88194	2.48647	3.1842	0.10301	2.15588	3.17717	2.66653	5.68608	5.86332	5.7747	3.72919e-09
NCU00480	ubiquitin C-terminal hydrolase	20.266	15.8299	18.0479	15.8723	18.0768	16.9746	0.911216	29.8094	29.2929	29.5512	28.6259	22.1045	25.3652	0.333495	20.1931	21.298	20.7455	19.0261	18.2747	18.6504	0.542129
NCU00481	a-pheromone processing metallopeptidase Ste23	18.1567	18.7972	18.4769	23.1362	18.5864	20.8613	0.444693	54.8717	60.6283	57.75	48.2413	40.2551	44.2482	0.0520823	26.2238	28.6945	27.4591	24.199	21.1192	22.6591	0.978356
NCU00483	hypothetical protein	8.86574	8.44917	8.65746	11.2763	9.34799	10.3122	0.413857	5.10891	4.05095	4.57993	4.72734	4.78566	4.7565	0.943098	8.46628	8.41929	8.44279	7.77183	7.08185	7.42684	0.787753
NCU00484	NADH:ubiquinone oxidoreductase 18.4kD subunit	117.235	157.168	137.202	110.545	116.83	113.688	0.956846	81.4324	83.5758	82.5041	86.4561	93.041	89.7485	0.691251	146.102	163.808	154.955	132.86	155.408	144.134	0.441599
NCU00485	hypothetical protein	0	0	0	0	0.341736	0.170868	NA	0.448696	0.500125	0.474411	0.316699	0.169779	0.243239	0.779983	0.143464	0.3158	0.229632	0.159461	0	0.0797305	NA
NCU00486	hypothetical protein	31.654	29.222	30.438	26.8931	28.2374	27.5653	0.946574	37.6543	39.4463	38.5503	38.0072	37.848	37.9276	0.877896	29.6511	34.7165	32.1838	30.6517	29.1067	29.8792	0.395036
NCU00487	hypothetical protein	4.55231	7.00735	5.77983	6.40734	7.05546	6.7314	0.5617	0.872295	1.2834	1.07785	3.13999	2.6537	2.89684	0.011376	9.10338	8.80385	8.95362	10.0813	11.7763	10.9288	0.0401296
NCU00488	protein phosphatase PP2A regulatory subunit A	61.6337	67.0185	64.3261	72.7117	68.5907	70.6512	0.440816	90.8589	108.937	99.8981	94.6239	82.5855	88.6047	0.431459	79.0854	88.8193	83.9524	78.9202	72.1396	75.5299	0.529211
NCU00489	cytoplasmic ribosomal protein 10	753.605	714.885	734.245	474.537	721.322	597.93	0.93688	8.89361	5.74835	7.32098	13.7896	7.67622	10.7329	0.1799	207.414	191.173	199.294	341.521	435.489	388.505	4.43421e-11
NCU00490	DUF803 domain membrane protein	25.0433	22.8697	23.9565	28.4271	27.937	28.182	0.360949	28.1682	26.7767	27.4724	27.3373	22.9526	25.1449	0.587168	23.4849	22.821	23.1529	20.7498	18.7083	19.7291	0.882124
NCU00491	hypothetical protein	0	0	0	0	0	0	NA	0	0	0	0	0	0	NA	0	0.118425	0.0592126	0	0	0	NA
NCU00492	hypothetical protein	40.1996	38.489	39.3443	48.3669	35.6348	42.0009	0.632547	49.6312	39.6176	44.6244	47.3001	43.0083	45.1542	0.999366	45.9257	59.8946	52.9101	56.577	48.6053	52.5912	0.211097
NCU00493	coatomer subunit delta	116.776	109.842	113.309	134.592	128.352	131.472	0.354822	132.327	125.149	128.738	106.149	111.546	108.847	0.182901	82.8626	86.0709	84.4668	81.5407	81.2234	81.382	0.190734
NCU00494	hypothetical protein	12.7492	16.7209	14.735	13.9848	12.9748	13.4798	0.913224	25.4444	24.7913	25.1179	23.5113	25.2679	24.3896	0.83248	18.0446	21.3754	19.71	15.0939	14.4602	14.777	0.54043
NCU00495	SipA3	8.60216	7.29526	7.94871	6.60045	7.5505	7.07548	0.975744	16.9808	16.4641	16.7225	14.3635	9.52487	11.9442	0.053774	8.31587	7.27171	7.79379	6.09135	5.1202	5.60578	0.439949
NCU00496	hypothetical protein	9.10121	6.42041	7.76081	3.87478	3.48423	3.6795	0.114019	3.76625	3.14844	3.45735	3.01225	2.99732	3.00479	0.632049	3.14139	4.10579	3.62359	2.05136	1.88193	1.96665	0.0990104
NCU00497	hypothetical protein	24.4689	26.4603	25.4646	28.7651	21.629	25.1971	0.797412	28.1072	31.2261	29.6667	31.7072	27.2384	29.4728	0.937843	33.4652	38.0313	35.7482	27.3823	26.0337	26.708	0.502494
NCU00498	molybdenum cofactor biosynthesis protein 1 B	11.1282	11.0552	11.0917	13.2582	9.97652	11.6174	0.696775	17.0095	18.2164	17.613	21.6659	20.6619	21.1639	0.304692	18.1322	17.1429	17.6375	16.8823	14.3062	15.5943	0.737346
NCU00499	all development altered-1	374.399	380.649	377.524	322.117	259.703	290.91	0.794948	317.001	314.56	315.78	251.862	278.938	265.4	0.157043	265.138	225.121	245.13	221.806	194.663	208.234	0.913031
NCU00500	hypothetical protein	2.16327	3.64745	2.90536	2.58431	2.50985	2.54708	0.982177	11.3578	11.9203	11.639	8.16283	9.69309	8.92796	0.235137	3.57845	5.12011	4.34928	2.87262	3.28048	3.07655	0.693487
NCU00501	nucleolar complex protein 4	10.8168	15.0488	12.9328	10.9703	13.9815	12.4759	0.838988	13.7304	11.9332	12.8318	12.2741	11.558	11.916	0.69667	8.81886	9.34443	9.08164	9.20034	8.58824	8.89429	0.332485
NCU00502	ATP synthase subunit 4	227.397	250.176	238.787	292.954	281.197	287.076	0.196411	155.946	173.714	164.83	196.462	205.492	200.977	0.187827	239.653	234.728	237.19	259.087	282.93	271.009	0.00385174
NCU00503	nonselective cation channel protein	8.85026	13.8427	11.3465	8.23555	7.98489	8.11022	0.73215	21.1705	19.1688	20.1696	14.0598	16.223	15.1414	0.0541378	9.29774	11.0295	10.1636	8.43234	6.72159	7.57696	0.612817
NCU00504	hypothetical protein	4.08349	5.29955	4.69152	4.15171	5.46805	4.80988	0.817177	4.61986	4.87103	4.74544	5.46403	5.43321	5.44862	0.73636	8.224	10.0182	9.12113	7.80982	9.25177	8.5308	0.644063
NCU00505	small nuclear ribonucleoprotein Sm D1	44.381	74.8099	59.5954	44.6061	43.7301	44.1681	0.806981	81.2376	80.7113	80.9744	75.2189	102.402	88.8102	0.713566	49.9065	52.0457	50.9761	37.3275	35.0149	36.1712	0.275455
NCU00506	ER membrane protein	32.7311	63.6991	48.2151	41.2473	26.7562	34.0018	0.774303	73.5301	79.0752	76.3027	95.0004	100.716	97.8581	0.0901468	106.157	107.587	106.872	105.625	100.835	103.23	0.194198
NCU00509	hypothetical protein	23.6767	17.8335	20.7551	33.146	23.2165	28.1813	0.291485	18.6116	19.7916	19.2016	36.2187	30.2804	33.2496	0.000673675	14.4928	16.1662	15.3295	40.9017	39.3872	40.1445	1.03394e-22
NCU00510	hypothetical protein	1.00464	2.98925	1.99695	4.52014	2.35632	3.43823	0.600357	2.88758	3.67834	3.28296	3.78507	5.61914	4.7021	0.608358	1.45083	4.50016	2.9755	1.61261	1.12021	1.36641	0.511699
NCU00512	hypothetical protein	2.4976	3.04983	2.77371	2.17288	2.27809	2.22549	0.928145	7.77048	8.71847	8.24448	7.16444	6.27961	6.72203	0.257697	4.07226	5.48711	4.77969	3.86797	3.5485	3.70824	0.803532
NCU00513	phosphotransferase enzyme family domain-containing protein	43.8575	62.0448	52.9512	31.5934	35.8887	33.7411	0.402263	54.969	51.6187	53.2939	59.9674	67.0998	63.5336	0.285632	35.6137	38.1965	36.9051	33.2002	37.1706	35.1854	0.338256
NCU00515	hypothetical protein	19.0257	19.861	19.4434	18.0447	15.39	16.7173	0.988571	28.0972	28.0836	28.0904	30.0609	25.6434	27.8521	0.922096	22.568	24.2347	23.4013	28.1043	23.9939	26.0491	0.0102593
NCU00516	hypothetical protein	0.292545	0.986512	0.639528	1.14376	0.480302	0.812033	0.797968	1.51352	0.624813	1.06917	1.48371	1.74989	1.6168	0.463284	0.376386	0.414261	0.395323	0.328708	0.489296	0.409002	0.800055
NCU00517	cell cycle checkpoint protein RAD17	7.3379	10.0718	8.70487	10.1492	9.63792	9.89357	0.451485	16.1131	17.6177	16.8654	17.3161	17.6303	17.4732	0.922096	10.2625	10.7151	10.4888	8.61542	6.62083	7.61813	0.492018
NCU00518	MGS207 protein	21.9977	30.3391	26.1684	25.5965	24.553	25.0747	0.830401	41.4144	39.735	40.5747	47.4412	50.611	49.0261	0.259946	51.1844	50.9248	51.0546	46.3399	46.6705	46.5052	0.516271
NCU00519	ribulose-phosphate 3-epimerase	49.5964	59.5058	54.5511	58.514	63.9724	61.2432	0.418892	47.0874	52.7458	49.9166	60.8992	65.7384	63.3188	0.143473	115.409	109.943	112.676	108.488	123.11	115.799	0.112382
NCU00520	oxidoreductase	27.5158	15.9602	21.738	11.4895	13.3768	12.4331	0.37977	4.06784	3.45693	3.76238	5.40128	4.26044	4.83086	0.395667	13.9692	10.6295	12.2994	10.2554	12.5287	11.3921	0.669916
NCU00521	hypothetical protein	43.8654	65.2426	54.554	57.3151	47.0409	52.178	0.838988	54.1603	54.6083	54.3843	67.5906	77.6668	72.6287	0.0499818	42.2256	36.0128	39.1192	39.0885	35.8556	37.4721	0.403086
NCU00522	cystathionine beta-lyase	30.6982	31.7055	31.2019	21.1323	29.3672	25.2497	0.928145	89.9419	98.3149	94.1284	460.614	430.144	445.379	1.95927e-47	88.4384	62.9869	75.7127	149.78	141.466	145.623	2.07412e-08
NCU00523	NAD-dependent deacetylase sirtuin-2	9.25487	9.48593	9.3704	8.3712	7.64673	8.00896	0.985154	15.2145	15.9398	15.5771	13.4408	11.9437	12.6923	0.245909	13.8831	12.9594	13.4212	10.9809	10.032	10.5064	0.77764
NCU00524	hypothetical protein	2.68167	4.44897	3.56532	4.13026	2.88181	3.50604	0.895235	6.1662	3.64475	4.90547	4.55006	6.84047	5.69526	0.765306	6.09386	8.48249	7.28818	3.5361	4.56676	4.05143	0.183883
NCU00525	hypothetical protein	0	0	0	0	0	0	NA	0	0	0	0	0	0	NA	0	0	0	0	0	0	NA
NCU00526	Lcc1	0.352989	0.233399	0.293194	0.0319463	0.128786	0.0803663	0.603072	0.366374	0.56543	0.465902	0.238702	0.511863	0.375283	0.825045	0.702853	0.47605	0.589451	0.420661	0.196797	0.308729	0.573878
NCU00527	mitochondrial genome maintenance protein Mgr2	24.4358	32.4125	28.4242	26.2515	24.7968	25.5242	0.942507	21.0419	19.3334	20.1877	22.2108	31.4531	26.8319	0.158509	27.0628	29.586	28.3244	30.7205	40.006	35.3633	0.00849447
NCU00528	FHA domain-containing protein	18.9847	14.7759	16.8803	19.9939	18.4928	19.2434	0.536591	26.5202	24.6378	25.579	22.7006	20.0506	21.3756	0.214268	14.519	17.2478	15.8834	14.6042	14.981	14.7926	0.438778
NCU00529	hypothetical protein	0.214416	0	0.107208	0	0	0	NA	1.84885	2.5187	2.18377	1.73994	1.86552	1.80273	0.872557	0.788186	0.43375	0.610968	0	0	0	NA
NCU00530	hypothetical protein	0	0	0	0	0	0	NA	0	0	0	0	0	0	NA	0	0	0	0	0	0	NA
NCU00531	hypothetical protein	0	0	0	0	0	0	NA	0.248308	0	0.124154	0	0.140933	0.0704666	NA	0	0	0	0	0	0	NA
NCU00532	hypothetical protein	0.254236	0.756464	0.50535	1.93275	0.27827	1.10551	NA	0.243578	0.271496	0.257537	1.28942	2.21198	1.7507	0.254325	0.934563	2.05721	1.49589	2.33724	3.40177	2.86951	0.382714
NCU00533	hypothetical protein	0	0	0	0	0	0	NA	0	0	0	0	0.292148	0.146074	NA	0	0	0	0.41159	0	0.205795	NA
NCU00534	hypothetical protein	1.6589	1.6789	1.6689	2.38989	1.55634	1.97311	0.732296	0.583846	1.15692	0.870381	1.57968	1.06777	1.32372	0.51368	2.33344	2.46553	2.39949	1.17578	1.73648	1.45613	0.464873
NCU00535	alanyl-tRNA synthetase	4.72509	6.60904	5.66707	8.07018	6.40948	7.23983	0.397909	36.6804	31.3535	34.017	118.675	119.291	118.983	6.04728e-26	19.4106	19.2806	19.3456	31.7231	29.1351	30.4291	2.93701e-07
NCU00536	homoserine O-acetyltransferase	19.4747	21.3353	20.405	38.1993	34.2906	36.245	0.000766301	6.64332	7.52695	7.08514	12.1403	11.374	11.7571	0.00436801	43.4073	27.0588	35.2331	32.9832	32.9424	32.9628	0.662499
NCU00537	hypothetical protein	21.998	38.2186	30.1083	19.4904	17.7708	18.6306	0.448475	54.343	53.0723	53.7076	53.0597	77.5825	65.3211	0.337755	127.695	80.2591	103.977	78.9372	72.0463	75.4917	0.562114
NCU00538	PAP/25A associated domain family protein	8.38967	6.43227	7.41097	7.62468	7.24077	7.43273	0.81324	11.262	12.5283	11.8951	12.1483	8.97458	10.5615	0.519976	8.51127	5.87902	7.19515	6.89019	6.7709	6.83055	0.576227
NCU00541	hypothetical protein	93.2745	100.897	97.0859	75.5115	81.2078	78.3597	0.896968	81.3993	80.0105	80.7049	105.987	112.975	109.481	0.0184164	124.068	117.561	120.815	99.7507	88.4035	94.0771	0.664808
NCU00542	DUF914 domain membrane protein	24.141	23.4671	23.804	19.2248	18.7065	18.9656	0.878828	22.8571	24.1483	23.5027	19.1958	18.065	18.6304	0.117484	23.0479	18.6998	20.8738	17.7698	17.8642	17.817	0.908297
NCU00545	hypothetical protein	22.5226	21.5804	22.0515	16.8863	21.2268	19.0566	0.998449	17.1744	15.7236	16.449	19.4256	17.2663	18.346	0.598893	23.5069	23.9954	23.7511	21.9158	22.03	21.9729	0.411251
NCU00547	hypothetical protein	0.43942	0.953362	0.696391	1.28253	0.541081	0.911808	0.74745	1.31562	1.29045	1.30303	0.668587	0.925925	0.797256	0.323233	1.46386	2.44453	1.95419	1.06603	0.765574	0.9158	0.182266
NCU00548	MutT/nudix family protein	3.33337	3.41629	3.37483	2.77543	2.31072	2.54308	0.899033	4.57754	4.80557	4.69156	2.87402	3.44399	3.15901	0.282471	4.59502	5.05741	4.82621	2.6672	3.40708	3.03714	0.464873
NCU00549	glutathione transferase omega-1	29.497	40.1532	34.8251	39.6027	41.3658	40.4842	0.355449	38.6461	35.9489	37.2975	44.5437	52.5307	48.5372	0.109194	73.4613	78.1685	75.8149	52.6148	52.1308	52.3728	0.128668
NCU00550	hypothetical protein	14.0961	12.1311	13.1136	16.643	14.8643	15.7537	0.360949	20.4311	18.6143	19.5227	19.2054	15.7837	17.4945	0.505035	15.5954	17.3867	16.491	17.5137	14.58	16.0469	0.261762
NCU00551	myosin type-2 heavy chain 2	17.1227	13.3634	15.2431	14.1695	13.8352	14.0024	0.942905	26.9684	25.3498	26.1591	23.706	16.5236	20.1148	0.106896	22.4545	22.0588	22.2566	14.2054	14.0138	14.1096	0.0140412
NCU00552	phytoene desaturase	172.03	310.224	241.127	108.649	123.675	116.162	0.0696675	110.43	94.9188	102.674	97.2454	54.4138	75.8296	0.130947	218.143	190.842	204.493	243.325	206.765	225.045	0.0319852
NCU00553	rho GTPase activator	31.1188	30.3364	30.7276	16.6187	19.1361	17.8774	0.18137	39.3276	40.8813	40.1045	35.774	35.2513	35.5127	0.385485	41.9599	46.5948	44.2773	33.1995	31.2978	32.2487	0.308252
NCU00554	aspartate-semialdehyde dehydrogenase	135.098	92.7164	113.907	144.603	165.352	154.978	0.245832	28.5931	29.1744	28.8837	57.0459	42.6241	49.835	0.000314929	159.644	131.212	145.428	295.018	304.929	299.974	2.90801e-14
NCU00556	RNA binding protein	55.8957	43.6877	49.7917	37.3628	41.0914	39.2271	0.870319	81.784	82.0745	81.9293	93.5718	88.7073	91.1395	0.564669	65.2333	77.3028	71.2681	67.5425	57.8656	62.7041	0.711135
NCU00557	hypothetical protein	0.552687	0.328897	0.440792	0.240093	0.84691	0.543501	0.923889	2.85939	0.944335	1.90186	0.67274	1.08195	0.877343	0.405303	0.711081	0.559026	0.635053	0.338731	0.123253	0.230992	0.59998
NCU00558	hypothetical protein	10.1383	9.92014	10.0292	5.38683	4.98159	5.18421	0.11287	9.24328	10.2736	9.75845	8.62508	6.66896	7.64702	0.263046	12.4978	13.8657	13.1818	5.79041	4.92293	5.35667	4.54187e-06
NCU00559	hypothetical protein	21.546	15.936	18.741	5.09585	5.27458	5.18521	1.44537e-05	20.1568	25.6225	22.8897	15.552	12.7852	14.1686	0.00134609	33.7159	40.3924	37.0541	9.4563	7.31058	8.38344	4.60715e-26
NCU00560	WD domain-containing protein	12.2403	14.7317	13.486	7.46812	6.74386	7.10599	0.0970251	20.7399	22.4415	21.5907	19.0842	19.624	19.3541	0.522784	17.5682	22.0348	19.8015	8.17613	7.26886	7.72249	2.32557e-07
NCU00561	hypothetical protein	8.4792	16.7665	12.6229	10.9806	8.16827	9.57446	0.886903	35.6983	31.1636	33.431	13.6203	15.6797	14.65	6.70262e-10	11.1846	13.2299	12.2072	7.10384	5.66678	6.38531	0.00765225
NCU00562	hypothetical protein	28.5394	34.0589	31.2992	27.4163	29.0533	28.2348	0.935885	86.0304	80.2312	83.1308	33.8678	37.0946	35.4812	2.63089e-14	30.4921	30.8381	30.6651	31.2377	28.7436	29.9906	0.207339
NCU00563	hypothetical protein	1.76275	1.86806	1.81541	1.285	0.951481	1.11824	0.669796	6.91735	5.64727	6.28231	3.79652	6.98559	5.39106	0.605631	5.32587	5.88623	5.60605	2.04724	1.99245	2.01984	4.73163e-05
NCU00564	mitochondrial 40S ribosomal protein MRP2	72.8415	103.501	88.1711	77.631	70.7325	74.1817	0.976608	86.6118	76.7135	81.6627	92.1184	129.054	110.586	0.0880826	70.4726	82.4082	76.4404	71.5063	82.2754	76.8909	0.18977
NCU00565	lipoic acid synthetase	10.6415	13.8852	12.2634	6.92098	12.5111	9.71604	0.933476	62.8199	61.0975	61.9587	52.5549	70.8259	61.6904	0.935813	50.6635	46.9831	48.8233	73.7543	68.8927	71.3235	8.99649e-08
NCU00566	synaptobrevin	119.927	184.719	152.323	102.407	96.2317	99.3193	0.459653	245.196	257.746	251.471	262.021	379.297	320.659	0.178016	114.809	116.646	115.728	110.564	123.011	116.787	0.123182
NCU00567	Arg-6 protein	65.5304	27.3289	46.4296	53.0032	61.4412	57.2222	0.639728	5.49083	6.02354	5.75718	15.6806	8.38162	12.0311	0.000575792	69.9101	62.1632	66.0366	136.385	138.923	137.654	3.0162e-18
NCU00568	hypothetical protein	9.02855	9.35485	9.1917	10.2161	9.16439	9.69024	0.671046	21.1419	20.6027	20.8723	14.5557	14.3721	14.4639	0.0122129	15.2733	15.6623	15.4678	18.7281	15.2975	17.0128	0.0605904
NCU00569	SOH1 family protein	8.19673	11.0409	9.61882	7.99965	8.00172	8.00069	0.971142	11.7797	9.99523	10.8875	13.4265	17.8892	15.6578	0.140666	11.4009	13.8366	12.6187	9.73043	12.2273	10.9789	0.860823
NCU00570	DNA-directed RNA polymerase III polypeptide	10.7623	10.4649	10.6136	12.8341	13.3196	13.0768	0.453775	13.0069	13.446	13.2265	17.7665	20.5023	19.1344	0.113227	12.2177	10.1743	11.196	14.2267	12.8631	13.5449	0.0988507
NCU00571	hypothetical protein	35.0835	37.0889	36.0862	28.5053	31.2996	29.9025	0.948077	39.7566	43.9949	41.8758	49.2392	54.4151	51.8272	0.211276	35.4622	36.8812	36.1717	35.9509	37.2069	36.5789	0.136594
NCU00572	thaumatin family protein	7.60918	8.696	8.15259	7.95771	8.3628	8.16025	0.793029	10.6203	9.02865	9.82447	9.71942	11.5448	10.6321	0.817824	7.65465	6.90464	7.27964	6.62104	6.80853	6.71479	0.679582
NCU00573	hypothetical protein	218.104	150.513	184.308	116.001	111.971	113.986	0.389297	161.863	177.044	169.454	195.346	173.582	184.464	0.67985	173.017	165.366	169.192	176.439	175.349	175.894	0.038873
NCU00574	hypothetical protein	17.3794	24.8215	21.1004	24.6123	13.0874	18.8499	0.973496	15.7184	16.9261	16.3222	13.6799	18.5988	16.1393	0.951954	7.28302	6.04709	6.66505	6.53292	6.97629	6.7546	0.67481
NCU00575	glucokinase	140.568	112.98	126.774	156.295	144.749	150.522	0.397909	39.7177	42.3477	41.0327	64.3807	52.5973	58.489	0.0141367	94.0976	84.6173	89.3575	106.306	109.576	107.941	0.00103093
NCU00576	hypothetical protein	15.0037	17.2076	16.1057	10.527	10.3555	10.4413	0.42048	20.1049	23.3728	21.7388	19.6121	21.1118	20.362	0.711403	24.1651	19.8433	22.0042	18.0118	15.8673	16.9395	0.713133
NCU00577	hypothetical protein	7.15387	8.78358	7.96873	8.4438	6.39506	7.41943	0.911216	14.876	13.0192	13.9476	13.6964	15.1603	14.4283	0.935734	10.7177	8.88786	9.80277	8.24731	6.74565	7.49648	0.72919
NCU00578	peptidyl-prolyl cis-trans isomerase-like 1	8.57145	10.5572	9.5643	7.78778	6.37715	7.08247	0.82594	8.85622	8.79443	8.82533	12.7859	17.2426	15.0143	0.0229905	17.968	23.856	20.912	13.3335	15.2419	14.2877	0.400208
NCU00579	oxysterol binding protein 1	18.1244	21.1167	19.6206	14.3165	13.339	13.8277	0.576037	45.7961	44.3714	45.0838	39.6889	34.0742	36.8816	0.141094	31.2399	33.2674	32.2537	19.5181	19.0457	19.2819	0.00180466
NCU00580	acyl-CoA thioesterase	5.43753	8.83067	7.1341	4.28221	4.35056	4.31639	0.508005	7.43356	8.55723	7.99539	9.0313	9.78692	9.40911	0.560176	9.67264	9.10216	9.3874	8.28266	8.04857	8.16561	0.850158
NCU00581	phosphopantetheinyl transferase	13.5505	16.479	15.0147	7.57862	8.44626	8.01244	0.144095	14.2205	15.7321	14.9763	11.4603	11.4442	11.4523	0.157556	18.8658	20.9136	19.8897	13.1625	13.5036	13.333	0.200887
NCU00582	cryptochrome DASH	25.182	18.0949	21.6385	17.3069	22.9665	20.1367	0.93688	35.3712	27.8247	31.598	56.5631	20.5509	38.557	0.830509	15.0286	16.5145	15.7715	19.7815	15.3844	17.583	0.0364243
NCU00583	hypothetical protein	0	0	0	0	0	0	NA	0	0	0	0	0	0	NA	0	0	0	0	0	0	NA
NCU00584	hypothetical protein	19.9755	47.1627	33.5691	14.3966	15.4412	14.9189	0.117832	41.9465	29.0266	35.4865	23.5312	22.7166	23.1239	0.00919563	17.7147	16.422	17.0683	16.7396	14.0691	15.4044	0.685528
NCU00585	phytoene synthase	136.399	195.06	165.73	77.8034	88.8923	83.3478	0.0393017	69.736	61.9133	65.8247	42.4376	28.2549	35.3462	4.67152e-05	67.0132	59.9535	63.4833	60.9027	53.4519	57.1773	0.617215
NCU00586	non-anchored cell wall protein 6	8.75965	49.0209	28.8903	2.07725	1.09228	1.58476	6.50496e-08	59.4376	57.3103	58.3739	13.2718	18.0886	15.6802	5.82523e-23	63.6107	52.7682	58.1894	37.4048	30.1364	33.7706	0.0175564
NCU00587	mitogen activated protein kinase kinase	28.8356	31.7021	30.2689	17.3093	18.6309	17.9701	0.172504	45.1907	45.3688	45.2797	38.5559	37.7086	38.1323	0.19503	30.4505	30.7395	30.595	26.3306	24.2411	25.2859	0.981994
NCU00589	auxin Efflux Carrier superfamily protein	61.7571	69.7158	65.7365	29.6547	29.806	29.7303	0.00194585	54.0424	55.492	54.7672	47.0012	49.9105	48.4558	0.367296	53.7771	40.6512	47.2141	39.805	43.5336	41.6693	0.788705
NCU00590	hypothetical protein	18.927	24.089	21.508	16.1194	17.8424	16.9809	0.889086	57.2658	62.8948	60.0803	49.9015	62.4669	56.1842	0.685662	91.4263	111.213	101.32	68.2813	60.0597	64.1705	0.0334296
NCU00591	methylcrotonoyl-CoA carboxylase subunit alpha	7.07243	26.7564	16.9144	7.12656	4.98778	6.05717	0.115353	259.285	277.149	268.217	155.737	234.716	195.226	0.0414689	644.255	723.227	683.741	489.834	380.214	435.024	0.0390594
NCU00592	pre-mRNA-splicing factor cwc-25	11.279	12.8535	12.0662	8.10772	10.1522	9.12993	0.834284	26.7523	18.9127	22.8325	18.1283	20.5616	19.345	0.402386	4.69262	5.29558	4.9941	5.61202	5.11707	5.36455	0.272496
NCU00593	COP9 signalosome subunit 2	17.5491	21.1126	19.3309	19.3467	15.9004	17.6235	0.928145	31.2902	33.4612	32.3757	31.8103	33.4144	32.6124	0.978354	23.2655	23.2739	23.2697	22.827	21.962	22.3945	0.304106
NCU00594	hypothetical protein	0.28704	1.28111	0.784074	0.623467	0	0.311734	NA	1.37504	0.613056	0.994047	1.01906	1.71696	1.36801	0.825928	0.395682	0	0.197841	0.146601	0.320059	0.23333	NA
NCU00595	ubiquitin thiolesterase	34.4425	26.2623	30.3524	33.6435	32.288	32.9657	0.642147	34.2741	36.2279	35.251	43.9897	39.2548	41.6223	0.317486	19.0209	15.9474	17.4842	19.9708	18.4325	19.2016	0.0556477
NCU00596	lipoyltransferase	5.5713	11.4231	8.49718	5.01954	4.45727	4.73841	0.412647	10.1489	6.93669	8.54279	9.8073	15.4331	12.6202	0.111037	4.47711	4.90237	4.68974	3.90452	4.68002	4.29227	0.723579
NCU00597	deoxyribose-phosphate aldolase 2	5.156	9.93065	7.54332	4.44352	5.67984	5.06168	0.748051	3.60131	3.01945	3.31038	4.82508	4.63069	4.72788	0.256516	1.68134	2.35522	2.01828	3.22797	3.44946	3.33871	0.0161003
NCU00598	thioredoxin	48.8469	45.6907	47.2688	86.6545	81.6009	84.1277	0.00196085	62.2112	55.4733	58.8422	57.5166	57.6576	57.5871	0.87262	37.0317	35.8391	36.4354	53.9351	51.3671	52.6511	2.9815e-06
NCU00599	mito ribosomal protein S22	5.6932	5.82585	5.75952	6.45776	6.50836	6.48306	0.531722	12.3117	11.233	11.7723	15.0697	13.0517	14.0607	0.380115	5.33166	6.58114	5.9564	7.82773	6.14657	6.98715	0.056705
NCU00600	small Rho-type GTPase	139.046	161.893	150.47	142.355	124.495	133.425	0.964198	125.942	133.615	129.779	177.611	186.874	182.242	0.00694163	123.81	129.392	126.601	118.976	115.415	117.195	0.348094
NCU00602	siroheme synthase	16.4614	9.04715	12.7543	20.4999	27.9809	24.2404	0.0557959	8.62927	9.20905	8.91916	15.162	12.2756	13.7188	0.0137732	9.24584	8.19914	8.72249	21.9826	20.0431	21.0129	1.49346e-17
NCU00603	hypothetical protein	0.120247	0.357787	0.239017	0	0	0	NA	0.115206	1.02728	0.571245	0.121972	0.130776	0.126374	0.458556	0.442023	0.364878	0.40345	0.491312	0.402237	0.446774	0.867513
NCU00604	hypothetical protein	16.6932	14.9977	15.8454	11.5861	11.2338	11.41	0.688073	4.40331	5.59462	4.99896	8.18855	6.21564	7.2021	0.140145	22.891	20.8348	21.8629	33.4949	34.3591	33.927	1.53032e-07
NCU00605	ThiF domain-containing protein	9.63914	7.53571	8.58743	11.2073	11.9157	11.5615	0.251887	3.88959	4.96513	4.42736	5.5674	4.1686	4.868	0.80607	6.75315	5.84982	6.30149	5.97714	6.01886	5.998	0.556364
NCU00606	short-chain alcohol dehydrogenase	3.79632	6.57423	5.18528	2.55228	2.50632	2.5293	0.397909	5.65783	3.47491	4.56637	3.3618	3.86659	3.6142	0.58897	3.65492	4.75412	4.20452	1.72347	2.35168	2.03758	0.184293
NCU00607	hypothetical protein	1.1464	2.1116	1.629	0	0.268881	0.13444	0.120052	8.78674	8.48218	8.63446	2.49182	8.46031	5.47607	0.297585	1.35454	1.24237	1.29846	0.250931	0.547832	0.399381	0.27286
NCU00608	AMP-binding enzyme	13.3749	17.3233	15.3491	10.3811	10.8239	10.6025	0.589958	31.6049	33.7775	32.6912	26.7986	37.253	32.0258	0.881402	30.7033	30.7495	30.7264	19.5279	20.6824	20.1052	0.0612981
NCU00609	initiation-specific alpha-1,6-mannosyltransferase	18.9784	32.0801	25.5293	8.47713	12.9549	10.716	0.0483173	28.4473	25.9057	27.1765	15.1884	18.8924	17.0404	0.00134609	18.1912	17.1836	17.6874	7.9732	10.2679	9.12055	0.0051556
NCU00611	hypothetical protein	15.3983	16.5799	15.9891	22.2914	18.8672	20.5793	0.146632	15.1895	14.8793	15.0344	20.1763	20.4642	20.3202	0.0473374	9.31928	10.8004	10.0598	12.5199	11.8881	12.204	0.00346846
NCU00614	DUF1620 domain-containing protein	22.7629	19.5678	21.1653	20.2933	20.311	20.3021	0.864337	17.8716	17.5534	17.7125	18.07	16.2155	17.1428	0.823678	28.4126	29.9225	29.1675	21.1967	20.8113	21.004	0.245455
NCU00616	hypothetical protein	6.30967	9.10049	7.70508	6.80227	5.33773	6.07	0.905039	16.364	14.9076	15.6358	13.7616	16.2631	15.0123	0.816394	6.75434	7.90157	7.32796	4.34396	4.04605	4.19501	0.0498903
NCU00617	phosducin family protein	25.0189	30.8246	27.9218	28.8993	23.0116	25.9554	0.897842	20.9211	17.7876	19.3544	19.9177	20.8031	20.3604	0.878123	29.0281	31.4355	30.2318	33.0257	35.5223	34.274	0.0140028
NCU00618	40S ribosomal protein S27	725.702	980.192	852.947	766.657	738.666	752.662	0.962748	73.9248	76.8988	75.4118	131.879	121.864	126.871	2.96628e-05	425.34	434.848	430.094	465.825	595.816	530.82	0.0032092
NCU00619	hypothetical protein	17.4471	32.9653	25.2062	26.1453	21.5761	23.8607	0.880564	34.6948	26.5753	30.6351	41.5684	47.9519	44.7602	0.0222338	21.3473	17.7156	19.5315	19.7212	19.0017	19.3615	0.346168
NCU00620	hypothetical protein	10.0633	12.5599	11.3116	17.4938	14.3412	15.9175	0.103002	11.3562	10.6023	10.9792	10.5502	10.6139	10.5821	0.857637	12.4446	12.6722	12.5584	12.418	14.0826	13.2503	0.175447
NCU00621	TORC1 growth control complex subunit Kog1	10.1002	8.69196	9.3961	8.33887	8.70857	8.52372	0.953124	14.2574	16.3897	15.3235	13.5571	11.1212	12.3392	0.167983	13.2224	14.0448	13.6336	11.5174	11.7622	11.6398	0.854531
NCU00622	cell polarity protein	15.7924	11.8199	13.8061	11.3315	11.8156	11.5735	0.956797	19.6376	18.97	19.3038	17.9595	12.9185	15.439	0.183014	16.2442	17.2075	16.7259	11.0567	10.3826	10.7196	0.0268687
NCU00623	integral membrane protein	12.5492	18.4278	15.4885	17.048	15.3858	16.2169	0.686089	20.605	16.3371	18.4711	22.175	22.6181	22.3966	0.39356	30.3597	34.1773	32.2685	25.4107	24.6233	25.017	0.718353
NCU00624	ER to Golgi transporter Yif1	26.4772	30.3906	28.4339	35.235	31.0552	33.1451	0.3334	47.9656	42.0472	45.0064	36.1878	44.613	40.4004	0.513926	27.8166	29.4527	28.6346	30.093	26.9241	28.5086	0.184293
NCU00627	hypothetical protein	238.496	201.789	220.142	130.976	131.24	131.108	0.209859	156.755	167.159	161.957	241.183	232.986	237.085	0.00155428	237.357	215.454	226.406	215.503	213.748	214.625	0.313121
NCU00628	hypothetical protein	6.37255	5.72303	6.04779	4.05118	4.38063	4.2159	0.67843	12.8623	12.5108	12.6865	9.71568	10.0789	9.89728	0.125133	9.62365	7.99809	8.81087	4.54464	5.02591	4.78527	0.0218252
NCU00629	6-phosphofructokinase	37.9618	30.542	34.2519	22.4732	29.4333	25.9533	0.813868	16.4978	20.1975	18.3476	15.3628	12.2136	13.7882	0.0797386	54.174	53.3067	53.7404	40.4316	40.8095	40.6206	0.485333
NCU00630	hypothetical protein	4.07735	5.33151	4.70443	5.28196	5.52348	5.40272	0.496407	18.7613	16.3623	17.5618	14.6702	17.2205	15.9454	0.57836	2.72208	3.43985	3.08096	2.09178	2.05912	2.07545	0.463081
NCU00631	RING-13 protein	9.61825	7.68541	8.65183	9.66725	8.94787	9.30756	0.666344	14.9037	16.074	15.4889	24.2777	16.1173	20.1975	0.180476	8.48304	9.31709	8.90007	6.91589	5.82134	6.36862	0.356038
NCU00632	type I phosphodiesterase/nucleotide pyrophosphatase	19.5742	17.2292	18.4017	26.9242	23.2859	25.105	0.128695	21.2159	22.327	21.7714	28.4008	26.1847	27.2927	0.167884	18.0951	17.2775	17.6863	15.9482	14.6727	15.3104	0.819229
NCU00633	hypothetical protein	26.4975	33.8126	30.1551	29.1697	27.7071	28.4384	0.859708	25.5442	31.3157	28.4299	61.7253	60.1739	60.9496	1.73641e-08	31.8134	27.932	29.8727	62.8973	62.2437	62.5705	1.87787e-15
NCU00634	ribosomal protein L14	504.641	526.826	515.733	431.28	501.712	466.496	0.936916	10.8324	10.0674	10.4499	25.7962	15.1855	20.4909	0.00123078	215.402	206.374	210.888	306.995	376.44	341.717	4.53833e-08
NCU00635	nascent polypeptide-associated complex subunit alpha	369.69	489.441	429.565	372.319	389.649	380.984	0.955663	34.8529	35.1528	35.0029	79.5029	76.043	77.773	2.86386e-10	246.824	255.865	251.345	283.625	331.413	307.519	0.000928069
NCU00636	ATP synthase subunit D	135.554	175.994	155.774	156.349	151.846	154.097	0.724781	78.873	71.9512	75.4121	102.724	116.104	109.414	0.00422716	149.189	156.249	152.719	164.798	180.683	172.74	0.00402171
NCU00638	hypothetical protein	1.46616	3.44031	2.45323	1.55345	0.978513	1.26598	0.593038	8.25686	7.90485	8.08085	3.44593	3.53909	3.49251	0.000125775	1.5117	4.44892	2.98031	3.1779	2.51203	2.84496	0.78135
NCU00640	hypothetical protein	11.9237	24.0051	17.9644	20.8737	19.6737	20.2737	0.702466	20.4606	12.163	16.3118	30.1466	24.1935	27.1701	0.111096	18.1539	17.4606	17.8072	13.2703	16.0734	14.6719	0.986107
NCU00641	cytochrome c oxidase-assembly factor cox-16	15.1657	20.567	17.8664	24.7056	14.3975	19.5515	0.75459	35.5836	24.293	29.9383	28.2551	33.9972	31.1261	0.948412	26.0256	25.5139	25.7697	17.8624	21.2241	19.5433	0.773781
NCU00642	beta-galactosidase	42.7574	32.4504	37.6039	37.9915	33.8497	35.9206	0.892336	24.4912	21.1681	22.8296	38.6415	34.1176	36.3796	0.000603403	48.1358	53.0342	50.585	50.3374	47.7961	49.0668	0.163449
NCU00643	L-arabinitol 4-dehydrogenase	16.2503	23.8345	20.0424	14.4956	16.7711	15.6334	0.88835	18.8664	21.1566	20.0115	22.4333	28.6091	25.5212	0.213931	31.3529	34.2052	32.7791	18.4639	17.9861	18.225	0.00100303
NCU00644	ATP synthase subunit G	63.7021	63.097	63.3996	56.1209	64.5573	60.3391	0.8583	32.6561	26.1365	29.3963	35.0586	33.1884	34.1235	0.460599	72.9771	58.7768	65.8769	80.2822	81.7142	80.9982	0.00532209
NCU00645	hypothetical protein	0.267617	0	0.133808	0.145319	0.439374	0.292347	NA	0.512796	1.28604	0.899416	0.135728	0.145525	0.140627	0.268687	0.122969	0.135343	0.129156	0.273362	0.596802	0.435082	0.480246
NCU00646	methyltransferase LaeA	4.90801	12.0508	8.47942	5.39523	4.81514	5.10518	0.620063	14.7949	12.5597	13.6773	8.86403	10.8383	9.85115	0.0791986	6.21558	6.71996	6.46777	5.31906	4.97204	5.14555	0.884615
NCU00648	choline transporter	0.957407	2.23428	1.59584	1.03977	1.57188	1.30582	0.985154	7.90472	6.91628	7.4105	7.85484	7.19681	7.52582	0.992307	3.54528	2.99061	3.26794	2.38737	1.88389	2.13563	0.474486
NCU00649	Npt1p	20.1226	21.0008	20.5617	22.3988	21.6588	22.0288	0.573137	17.7221	18.0434	17.8828	20.678	19.6234	20.1507	0.582129	34.9645	34.1802	34.5724	38.546	37.3601	37.9531	0.016273
NCU00650	Wdr1p	10.0458	8.84308	9.44446	8.10793	11.4969	9.80239	0.758373	4.59295	5.23351	4.91323	8.20774	7.55485	7.88129	0.00890048	5.00888	5.37394	5.19141	7.1581	6.84343	7.00076	0.000713117
NCU00651	transglutaminase-like protein	31.5822	31.9234	31.7528	29.3962	33.2885	31.3423	0.779784	36.4374	32.5642	34.5008	38.6387	36.5177	37.5782	0.694561	21.2632	24.5445	22.9038	18.9609	17.3941	18.1775	0.807041
NCU00652	hypothetical protein	10.8445	7.68465	9.26459	11.0235	9.02769	10.0256	0.710927	5.69384	5.79781	5.74582	8.09869	5.30055	6.69962	0.584435	37.2227	37.4853	37.354	70.251	50.8762	60.5636	3.37208e-07
NCU00653	hypothetical protein	7.24555	3.73132	5.48844	9.20557	6.5071	7.85633	0.412258	6.29658	5.10871	5.70265	6.10104	3.73795	4.91949	0.621345	7.87509	8.90244	8.38876	13.6161	11.4971	12.5566	3.62627e-05
NCU00654	hypothetical protein	11.1107	16.5951	13.8529	9.42967	6.7016	8.06564	0.339394	20.3038	18.7699	19.5368	16.5706	21.0674	18.819	0.830509	13.1211	14.8952	14.0082	6.55075	6.76823	6.65949	0.000210906
NCU00655	mitochondrial enoyl reductase	21.5983	23.697	22.6476	15.0206	17.8288	16.4247	0.716834	14.35	11.3748	12.8624	12.633	15.1844	13.9087	0.813582	42.7997	41.4711	42.1354	19.0155	19.5879	19.3017	6.53856e-07
NCU00656	phosphoinositide 3-kinase	9.5623	14.8789	12.2206	9.76408	9.02528	9.39468	0.86278	28.1648	29.1916	28.6782	26.3749	30.2568	28.3159	0.901714	21.7304	21.6043	21.6673	21.5347	17.8091	19.6719	0.590564
NCU00657	hypothetical protein	10.6493	13.4212	12.0353	10.1683	8.6573	9.41279	0.869707	11.3213	11.1688	11.2451	11.8896	13.2919	12.5907	0.651574	12.4577	13.3499	12.9038	8.05502	7.01303	7.53402	0.0229949
NCU00658	hypothetical protein	0.618753	0.464649	0.541701	0.609584	0.580498	0.595041	0.749313	1.27878	0.816512	1.04765	1.00869	0.504699	0.756696	0.315076	3.18838	2.9862	3.08729	4.88022	4.96256	4.92139	4.76848e-08
NCU00659	hypothetical protein	1.01728	8.52388	4.77058	2.17148	0.844684	1.50808	0.35529	2.9575	3.52125	3.23938	4.87471	8.39302	6.63387	0.0133712	11.2184	9.47339	10.3459	7.13048	6.06262	6.59655	0.232467
NCU00660	glutamyl-tRNA amidotransferase	16.7631	23.2109	19.987	15.8811	18.8583	17.3697	0.982177	10.8033	11.7779	11.2906	14.8051	17.7834	16.2942	0.0473374	23.0195	23.7264	23.373	20.3458	16.6418	18.4938	0.804224
NCU00662	RNA binding protein	3.47494	5.31915	4.39705	4.18835	3.01198	3.60016	0.961925	7.67848	8.19392	7.9362	8.27207	7.97349	8.12278	0.970196	4.81785	5.81059	5.31422	3.63161	3.38194	3.50677	0.303646
NCU00663	hypothetical protein	22.345	32.1043	27.2247	27.1448	18.5122	22.8285	0.975481	46.3705	45.1775	45.774	40.0008	55.2309	47.6158	0.922096	24.1873	24.4326	24.31	17.1411	18.5634	17.8523	0.513873
NCU00664	pre-mRNA-splicing factor isy-1	4.18303	4.57633	4.37968	3.81464	3.33775	3.57619	0.937184	4.52775	3.83618	4.18197	4.43739	4.74031	4.58885	0.781722	3.18391	3.35897	3.27144	3.22908	2.91958	3.07433	0.608802
NCU00665	Ser/Thr protein phosphatase	0.0231224	0.160531	0.0918269	0.351561	0.202466	0.277014	0.482941	1.0855	0.716073	0.900786	0.281449	0.25147	0.26646	0.0311581	0	0	0	0.0708562	0.0515643	0.0612103	NA
NCU00666	hypothetical protein	6.48135	11.9316	9.2065	18.686	13.7288	16.2074	0.0298919	25.4417	26.3411	25.8914	25.4933	29.514	27.5037	0.827117	5.31354	8.32431	6.81892	7.83503	8.31875	8.07689	0.0941243
NCU00667	vacuolar membrane ATPase 11	50.2263	86.53	68.3782	52.226	53.9452	53.0856	0.888692	74.6589	69.9782	72.3186	70.502	90.0952	80.2986	0.638258	61.9101	65.7189	63.8145	52.5271	51.619	52.0731	0.928505
NCU00668	rho guanyl nucleotide exchange factor	25.5696	19.8828	22.7262	18.076	17.3371	17.7065	0.845401	48.1829	47.4132	47.7981	41.066	34.938	38.002	0.0862328	25.966	30.5692	28.2676	22.576	22.656	22.616	0.835699
NCU00669	oligosaccharyl transferase subunit	97.92	84.1868	91.0534	148.153	142.484	145.318	0.0153059	50.6438	38.4705	44.5571	39.6763	36.2983	37.9873	0.345642	41.4371	42.8979	42.1675	55.2271	62.1236	58.6754	6.86668e-06
NCU00670	NADH:ubiquinone oxidoreductase 9.5kD subunit	153.122	199.786	176.454	200.604	145.83	173.217	0.794877	205.292	204.652	204.972	232.009	333.578	282.794	0.0548678	231.657	240.109	235.883	167.938	190.18	179.059	0.565529
NCU00671	beige/BEACH domain-containing protein	10.9691	7.22703	9.09808	7.72402	7.96895	7.84649	0.982495	13.7895	13.4552	13.6223	12.3594	8.0556	10.2075	0.102152	13.5642	11.9896	12.7769	9.63117	9.74852	9.68984	0.577192
NCU00673	serine protease p2	396.944	820.429	608.686	264.593	242.014	253.304	0.025337	2773.73	2801.33	2787.53	2209.59	2538.28	2373.94	0.199328	801.642	929.9	865.771	545.671	544.502	545.086	0.00739059
NCU00674	hypothetical protein	1.50818	1.49583	1.50201	1.40669	0.835089	1.12089	0.882632	13.5826	13.8509	13.7167	3.94153	4.3997	4.17062	2.50446e-16	4.23954	3.76883	4.00418	2.37427	3.027	2.70063	0.438625
NCU00675	efr-3	3.45171	5.57333	4.51252	3.01939	3.09462	3.057	0.666566	7.04291	7.33435	7.18863	5.96285	5.58608	5.77446	0.199328	3.48605	4.82585	4.15595	3.28513	2.98181	3.13347	0.720721
NCU00676	F1-ATP synthase assembly protein	10.1709	7.35877	8.76484	6.94984	10.7602	8.85503	0.85645	5.36097	5.54626	5.45362	6.67929	6.89242	6.78586	0.43611	9.6595	7.44207	8.55078	11.084	10.3757	10.7298	0.0365313
NCU00677	phenylacetyl-CoA ligase	13.114	13.2381	13.1761	13.71	10.4205	12.0653	0.938749	28.2585	26.1647	27.2116	30.2732	41.1882	35.7307	0.128907	29.829	30.9897	30.4094	17.972	19.4621	18.717	0.020408
NCU00678	glutamate decarboxylase	1.40095	4.58096	2.99096	1.02224	0.886495	0.954368	0.123543	4.80265	3.92718	4.36492	3.95231	3.26151	3.60691	0.48418	5.37115	5.07029	5.22072	2.10182	2.95336	2.52759	0.0228164
NCU00679	hypothetical protein	0.670512	0.415639	0.543076	0.515804	0.428108	0.471956	0.994532	1.49894	1.19339	1.34617	1.13355	1.33691	1.23523	0.866493	2.18236	2.65629	2.41933	1.76934	1.18377	1.47655	0.429806
NCU00680	2-methylcitrate dehydratase	15.5163	18.6243	17.0703	8.24104	8.87585	8.55844	0.0433673	68.7516	73.0759	70.9138	70.331	88.8088	79.5699	0.577861	486.857	550.97	518.914	288.366	224.511	256.438	8.64068e-06
NCU00681	GTPase activating protein	11.5934	8.04296	9.81816	9.65504	9.44141	9.54823	0.884761	13.4785	13.2015	13.34	14.2701	12.8437	13.5569	0.987695	11.0296	12.8686	11.9491	10.6151	10.5023	10.5587	0.700787
NCU00682	serine/threonine-protein kinase PRKX	34.4128	38.7575	36.5852	20.2227	20.6887	20.4557	0.0795118	51.0258	47.0117	49.0187	29.377	33.5959	31.4865	0.000325412	71.7376	39.8856	55.8116	38.7107	30.4757	34.5932	0.535667
NCU00684	endonuclease/Exonuclease/phosphatase	24.6212	17.557	21.0891	4.52766	5.06484	4.79625	1.67046e-06	12.1918	10.7688	11.4803	11.8009	9.40046	10.6007	0.708577	13.8608	8.25703	11.0589	6.28743	6.81467	6.55105	0.184919
NCU00685	casein kinase I isoform delta	198.049	234.366	216.208	203.494	188.346	195.92	0.924296	341.714	346.588	344.151	329.479	319.642	324.561	0.65012	202.744	229.231	215.988	181.918	164.468	173.193	0.821806
NCU00687	hypothetical protein	68.4718	63.6013	66.0365	44.6812	46.5826	45.6319	0.534473	91.888	86.7564	89.3222	80.2094	70.2503	75.2298	0.198754	74.5123	80.1035	77.3079	62.8942	60.7536	61.8239	0.797847
NCU00688	hypothetical protein	2.05567	1.75168	1.90368	2.38973	1.86972	2.12973	0.771037	2.24689	1.54594	1.89641	2.67254	1.98376	2.32815	0.676398	2.34148	2.75281	2.54714	1.41958	1.48505	1.45232	0.283187
NCU00689	hypothetical protein	15.5159	16.2009	15.8584	16.512	16.5774	16.5447	0.642226	29.9364	27.9971	28.9667	33.7508	33.8762	33.8135	0.371143	27.694	28.3515	28.0227	26.4216	23.2777	24.8497	0.674314
NCU00690	ribonuclease P complex subunit Pop1	3.94354	4.03794	3.99074	4.64692	4.71828	4.6826	0.464514	3.59467	3.1883	3.39148	3.88676	3.19493	3.54085	0.927388	5.20871	5.79745	5.50308	5.44704	5.00246	5.22475	0.490047
NCU00691	hypothetical protein	5.46551	5.46214	5.46383	5.42217	4.23168	4.82692	0.982177	26.0087	25.8859	25.9473	20.3701	18.7095	19.5398	0.0328403	7.47663	7.79293	7.63478	5.08564	4.27991	4.68277	0.0594175
NCU00692	chaperone dnaK	38.189	29.9195	34.0543	28.176	37.5885	32.8823	0.881898	13.1924	13.2265	13.2094	18.3691	15.5876	16.9784	0.182071	22.8077	23.9877	23.3977	30.7662	30.1317	30.4489	3.89319e-05
NCU00693	exosome complex exonuclease RRP40	7.33539	8.77541	8.0554	9.85537	7.28391	8.56964	0.710927	13.4399	12.598	13.019	18.5249	16.9012	17.713	0.118034	9.31254	11.3588	10.3356	7.99496	9.14889	8.57192	0.989044
NCU00694	hypothetical protein	21.242	17.5881	19.4151	19.5335	17.6106	18.572	0.881752	25.394	25.5872	25.4906	29.4505	28.465	28.9577	0.48567	27.0741	25.2105	26.1423	22.4891	18.1342	20.3117	0.713551
NCU00695	hypothetical protein	0	0	0	0	0	0	NA	0	0	0	0	0	0	NA	0	0	0	0	0	0	NA
NCU00696	SH3 domain-containing protein	30.942	29.8688	30.4054	10.9588	16.3798	13.6693	0.033784	23.4319	26.9699	25.2009	34.6966	35.7749	35.2357	0.019074	24.5323	24.6223	24.5773	22.449	22.789	22.619	0.45585
NCU00697	hypothetical protein	0.867681	0.914364	0.891023	0.206134	0.771639	0.488886	0.768914	0.233805	0.694942	0.464374	0.46757	0.235914	0.351742	0.787986	0.747556	0.411391	0.579473	0.166183	0.36281	0.264496	0.464873
NCU00698	hypothetical protein	0.639621	1.30609	0.972853	2.24738	0.411817	1.3296	0.770781	1.69423	1.56699	1.63061	1.52658	1.67769	1.60214	0.961949	1.69427	1.78865	1.74146	0.960811	1.34249	1.15165	0.672048
NCU00699	hypothetical protein	15.055	11.6136	13.3343	2.51308	2.31916	2.41612	4.92763e-08	2.64438	2.3818	2.51309	3.11076	3.91139	3.51108	0.328511	13.1693	13.5921	13.3807	6.66388	6.68364	6.67376	0.000893685
NCU00700	hypothetical protein	11.0129	8.87951	9.94621	10.9776	8.87194	9.92475	0.830808	13.7424	13.3026	13.5225	18.475	19.1384	18.8067	0.0353356	40.6955	44.3232	42.5093	23.4623	18.4411	20.9517	2.4746e-05
NCU00701	N,O-diacetylmuramidase	6.55871	5.71173	6.13522	6.42802	6.91611	6.67207	0.717237	2.37557	1.96454	2.17005	5.39527	8.74229	7.06878	3.16843e-05	4.59406	4.04508	4.31957	5.06548	4.94977	5.00763	0.217044
NCU00704	hypothetical protein	0	0	0	0	0	0	NA	0.741325	0.92958	0.835452	0.294324	0.105189	0.199756	0.30026	0.17777	0.391318	0.284544	0.0987964	0	0.0493982	NA
NCU00705	hypothetical protein	1.9344	6.84289	4.38865	15.3359	5.22261	10.2793	0.149543	21.1277	15.3553	18.2415	16.8092	15.568	16.1886	0.636877	3.14061	3.39142	3.26601	5.07155	4.31384	4.6927	0.0962119
NCU00706	60S ribosomal protein L44	755.398	930.277	842.837	689.092	814.466	751.779	0.950596	43.1141	39.7498	41.4319	84.8681	69.7861	77.3271	1.51453e-05	391.24	384.532	387.886	505.575	658.372	581.974	9.42655e-06
NCU00707	hypothetical protein	5.26672	5.4624	5.36456	6.04665	7.64224	6.84444	0.376732	5.19011	5.62429	5.4072	8.48661	6.70982	7.59821	0.17805	7.3016	8.79737	8.04949	11.9892	9.53033	10.7598	0.00660146
NCU00708	hypothetical protein	0.330585	0.409849	0.370217	0.538537	0.542757	0.540647	0.846075	1.50445	0.529544	1.017	0.419161	0.449415	0.434288	0.439928	0.607611	0.58516	0.596385	0.675364	0.460766	0.568065	0.913322
NCU00709	beta-xylosidase	4.20845	4.48091	4.34468	4.59289	3.88374	4.23832	0.858238	5.0005	7.26998	6.13524	8.22378	5.31734	6.77056	0.796618	10.029	9.76541	9.89722	4.36201	4.57754	4.46977	9.42832e-05
NCU00710	acetyl xylan esterase	94.1997	68.2747	81.2372	317.424	311.504	314.464	4.94992e-10	2.97133	2.90952	2.94043	60.6531	14.7841	37.7186	0.000674402	8.84334	5.57023	7.20678	48.4959	34.6456	41.5707	8.62317e-25
NCU00711	multidrug resistance protein fnx1	5.60831	6.1007	5.8545	9.75834	10.4069	10.0826	0.00779203	3.33177	3.88538	3.60858	27.6691	25.5781	26.6236	1.60569e-45	10.8622	11.5079	11.1851	17.7816	14.7483	16.2649	1.69422e-05
NCU00712	3-hydroxy-3-methylglutaryl-coenzyme A reductase	63.0641	49.2522	56.1581	54.9122	59.6035	57.2578	0.767434	91.735	86.2266	88.9808	33.9177	29.7001	31.8089	1.31019e-20	39.9075	42.939	41.4233	29.8952	30.0368	29.966	0.25835
NCU00713	isochorismatase family hydrolase	20.3145	22.8943	21.6044	23.9905	24.7385	24.3645	0.432704	28.4591	30.4676	29.4633	18.9575	19.9003	19.4289	0.00304147	14.9628	19.9387	17.4507	11.8663	14.564	13.2151	0.72388
NCU00714	heat shock protein STI1	60.2062	49.4586	54.8324	41.7603	48.6222	45.1912	0.93688	60.0492	63.3899	61.7195	64.7593	71.1003	67.9298	0.628592	86.4201	66.4496	76.4348	81.9437	87.3836	84.6636	0.0738173
NCU00715	betaine aldehyde dehydrogenase	4.27628	5.07937	4.67783	3.53178	2.99891	3.26535	0.724422	2.06078	1.99618	2.02848	5.01296	4.62288	4.81792	0.000464175	14.0252	17.2754	15.6503	7.50682	6.9667	7.23676	9.53265e-05
NCU00716	non-anchored cell wall protein 5	7.24116	8.33545	7.78831	0.448213	0.615989	0.532101	1.80577e-11	7.0095	9.3755	8.1925	16.5169	33.2147	24.8658	9.52269e-07	2.06878	2.58055	2.32467	0.536542	0.460184	0.498363	0.00154582
NCU00717	DUF1212 domain membrane protein	0.75513	3.8874	2.32127	0.48815	0.610049	0.549099	0.0491896	0.723475	0.950397	0.836936	0.711253	0.811475	0.761364	0.808241	0.413071	0.518287	0.465679	0.495862	0.521235	0.508548	0.496853
NCU00718	hypothetical protein	0.697902	8.82541	4.76166	2.65279	0.76388	1.70834	0.670824	4.17904	3.16746	3.67325	1.06187	0.759012	0.910443	0.0835745	1.76376	2.11772	1.94074	1.06933	0.194546	0.631936	0.431086
NCU00719	hypothetical protein	1.02088	2.95549	1.98819	1.04878	0.452998	0.750888	0.365052	3.06644	3.06433	3.06539	3.35849	3.93098	3.64473	0.649575	1.16639	2.121	1.6437	0.732779	1.66133	1.19705	0.851787
NCU00720	L-lactate dehydrogenase	25.815	45.915	35.865	24.6527	24.0251	24.3389	0.647328	47.9182	50.9463	49.4322	59.8608	76.29	68.0754	0.0411677	58.236	59.4867	58.8613	57.0105	47.7921	52.4013	0.660867
NCU00721	proline-specific permease	8.27297	15.7999	12.0364	9.52793	9.91846	9.72319	0.955663	201.804	211.723	206.763	369.117	559.595	464.356	2.06539e-08	341.047	340.942	340.994	179.27	141.137	160.203	4.57601e-07
NCU00722	amidohydrolase	9.19133	7.06424	8.12778	12.2769	11.8394	12.0582	0.104182	9.38649	8.80541	9.09595	33.2458	29.9242	31.585	6.03601e-24	12.3306	12.5551	12.4429	13.5547	10.9571	12.2559	0.283187
NCU00723	Znf1p	9.06268	9.67116	9.36692	12.7826	10.0199	11.4012	0.346803	28.6202	30.4795	29.5498	72.1686	69.9917	71.0802	5.68487e-14	7.50622	6.03373	6.76998	4.07787	4.37465	4.22626	0.206005
NCU00724	hypothetical protein	1.66032	0.694712	1.17751	1.15514	0.965428	1.06028	0.992997	1.88897	1.85615	1.87256	1.73677	1.94677	1.84177	0.952947	1.43045	1.78432	1.60739	2.25244	2.37198	2.31221	0.0651137
NCU00725	epsin-3	57.8664	56.327	57.0967	54.7041	58.6888	56.6964	0.764256	83.8961	77.4213	80.6587	71.3598	72.0589	71.7093	0.388722	59.9495	61.4281	60.6888	53.2813	55.7087	54.495	0.571174
NCU00726	peptidyl-prolyl cis-trans isomerase	1443.01	1855.27	1649.14	1289.35	1422.84	1356.1	0.941321	427.123	458.1	442.612	603.401	565.572	584.486	0.0367772	1531.69	1553.82	1542.76	1510.18	1767.83	1639.01	0.0457474
NCU00727	hypothetical protein	10.5473	10.0399	10.2936	10.9936	12.4737	11.7336	0.53805	3.72295	3.66146	3.6922	7.94944	5.71766	6.83355	0.0165333	9.39279	10.2059	9.79932	12.6082	10.6683	11.6382	0.0332398
NCU00728	hypothetical protein	2.07444	3.27027	2.67236	3.55721	3.48948	3.52334	0.365692	4.03772	4.15073	4.09422	3.89832	4.0372	3.96776	0.896638	8.42827	7.88494	8.1566	5.91082	5.86788	5.88935	0.499231
NCU00729	hypothetical protein	277.09	588.311	432.7	62.4867	75.1507	68.8187	1.81222e-09	265.077	264.778	264.927	144.377	196.132	170.254	0.000917655	371.484	387.586	379.535	112.46	93.5007	102.981	1.53248e-29
NCU00730	hypothetical protein	0.597389	0.490928	0.544158	0.648781	0.728592	0.688686	0.71086	5.96875	5.94202	5.95539	4.3456	3.991	4.1683	0.066211	1.30191	1.7264	1.51415	1.13325	1.29415	1.2137	0.947001
NCU00732	trichothecene C-15 hydroxylase	0.486623	0.448165	0.467394	0.641733	0.380448	0.51109	0.911216	0.233112	0.222712	0.227912	0.211545	0.378024	0.294784	0.864547	2.5235	1.72272	2.12311	2.1658	2.24792	2.20686	0.608802
NCU00733	hypothetical protein	0.767406	1.25042	1.00891	1.25014	0.659964	0.955049	0.964253	2.83591	2.51706	2.67648	1.66804	1.37113	1.51958	0.245771	2.06535	0.33266	1.199	1.11983	0.12224	0.621034	0.681125
NCU00734	Ulp1 protease	23.267	32.6317	27.9494	19.0361	15.6324	17.3342	0.346485	23.7844	24.4584	24.1214	22.5209	25.6432	24.0821	0.948412	25.2482	26.8433	26.0458	20.2917	22.0056	21.1487	0.916261
NCU00735	hypothetical protein	12.2318	14.0582	13.145	12.3719	13.8479	13.1099	0.804634	4.1243	2.52275	3.32353	5.59128	5.13845	5.36486	0.200842	6.80246	7.59318	7.19782	9.8132	11.1804	10.4968	0.00619239
NCU00736	molybdenum cofactor biosynthetic protein	4.85053	4.40992	4.63023	4.13376	3.68686	3.91031	0.975806	1.7427	2.1223	1.9325	2.32339	2.60099	2.46219	0.610775	2.69313	4.25882	3.47598	3.19988	3.1174	3.15864	0.800055
NCU00737	presequence translocated-associated motor subunit pam-17	23.6366	24.5763	24.1065	15.8399	19.201	17.5205	0.710927	20.7138	20.6476	20.6807	22.1577	24.5367	23.3472	0.563699	32.5724	36.1448	34.3586	32.9319	34.4995	33.7157	0.191334
NCU00738	hypothetical protein	7.27581	11.3141	9.29496	13.8554	11.5815	12.7184	0.150269	19.6187	19.8872	19.7529	17.8883	20.0124	18.9504	0.793707	10.3908	12.5984	11.4946	8.87311	7.30373	8.08842	0.391024
NCU00739	hypothetical protein	0	0.142345	0.0711727	0	0	0	NA	0.275007	0.153264	0.214136	0.145579	0	0.0727897	NA	0.263788	0	0.131894	0	0	0	NA
NCU00740	hypothetical protein	1.7993	2.18456	1.99193	2.57737	1.62985	2.10361	0.788457	12.5278	12.0422	12.285	10.0696	9.58182	9.82571	0.156604	4.70404	4.11054	4.40729	2.36078	2.78457	2.57268	0.106006
NCU00741	gliotoxin biosynthesis protein GliK	9.15079	9.65049	9.40064	8.84095	8.45496	8.64796	0.917574	27.9667	26.5241	27.2454	24.8778	27.352	26.1149	0.772123	19.0579	13.4178	16.2379	9.68106	11.1641	10.4226	0.216093
NCU00742	glycerol-3-phosphate dehydrogenase	0.843123	1.47568	1.1594	0.430896	0.868545	0.64972	0.721874	4.44278	3.62794	4.03536	2.61597	2.29237	2.45417	0.0627629	3.48671	5.11676	4.30173	2.43169	2.40557	2.41863	0.159439
NCU00743	glycogen debranching enzyme	50.5364	42.1141	46.3252	36.4846	37.9237	37.2041	0.890109	34.8573	38.4841	36.6707	34.7103	25.8481	30.2792	0.237178	64.7282	66.3282	65.5282	48.002	47.211	47.6065	0.246589
NCU00744	hypothetical protein	60.4974	68.645	64.5712	79.7668	69.5571	74.6619	0.309994	76.7944	81.8012	79.2978	103.24	100.297	101.768	0.0723735	50.836	54.1644	52.5002	56.8122	50.5532	53.6827	0.0668414
NCU00745	hypothetical protein	1.18769	1.7389	1.4633	0.30711	0.18571	0.24641	0.119232	2.38418	2.23467	2.30942	1.66368	1.53772	1.6007	0.50441	1.55926	2.97468	2.26697	0.69325	1.26125	0.97725	0.280782
NCU00746	hypothetical protein	0	0.0491666	0.0245833	0.161511	0.0542589	0.107885	NA	0.0474943	0.105876	0.0766852	0.0502837	0.215653	0.132968	0.840047	0.0911134	0.551551	0.321332	0.30382	0.0552749	0.179547	0.827235
NCU00747	hypothetical protein	0.372052	0.984018	0.678035	0	0	0	0.0809707	0.415865	1.32437	0.870119	0.314492	0.202315	0.258404	0.254378	0.170957	0.6272	0.399078	0	0	0	0.0965734
NCU00748	hypothetical protein	18.1538	32.0119	25.0828	7.26362	7.49909	7.38136	0.000105305	31.2803	30.4856	30.8829	19.0289	25.2432	22.1361	0.02898	11.8218	11.9035	11.8626	5.71303	5.11899	5.41601	7.06757e-05
NCU00749	hypothetical protein	38.1479	47.7297	42.9388	33.8681	33.301	33.5845	0.848159	23.88	24.4927	24.1863	33.2352	32.6115	32.9234	0.0468153	28.4171	31.8981	30.1576	16.0768	19.0173	17.5471	0.0159094
NCU00751	hypothetical protein	20.5172	32.4127	26.465	29.7907	28.3075	29.0491	0.549526	8.24924	8.13512	8.19218	9.3506	13.9243	11.6375	0.142387	14.7076	16.3819	15.5447	12.0318	13.4908	12.7613	0.973702
NCU00752	hypothetical protein	33.6411	37.0098	35.3255	23.3177	22.9977	23.1577	0.532862	62.2617	69.5206	65.8911	60.5611	51.6961	56.1286	0.398164	41.362	40.0659	40.7139	42.8075	39.4313	41.1194	0.280843
NCU00753	hypothetical protein	40.3309	40.7963	40.5636	24.4962	26.4089	25.4526	0.316216	41.8372	43.1718	42.5045	37.4272	40.7917	39.1094	0.592568	41.6341	39.4629	40.5485	48.9969	43.7897	46.3933	0.0092622
NCU00754	multidrug resistant protein	1.67473	1.40086	1.53779	1.68732	1.1705	1.42891	0.96076	4.89089	3.49067	4.19078	2.00576	2.6772	2.34148	0.0211102	1.85429	2.40825	2.13127	1.77251	1.97987	1.87619	0.864364
NCU00755	hypothetical protein	8.51321	12.9478	10.7305	5.48204	4.26065	4.87135	0.0362911	496.399	486.159	491.279	35.1032	52.7295	43.9164	5.42246e-77	21.1585	29.0976	25.1281	16.8909	13.4448	15.1678	0.0559826
NCU00756	hypothetical protein	0.456321	0.150862	0.303591	0	0.332973	0.166487	NA	0.291461	0.162434	0.226947	0.154289	0.165426	0.159858	NA	0.139785	0	0.0698925	0.155372	0.169604	0.162488	NA
NCU00757	hypothetical protein	2.73015	4.91415	3.82215	0.494169	1.10676	0.800463	0.0302377	28.0945	29.9109	29.0027	16.6672	14.956	15.8116	0.000143739	3.94933	8.89804	6.42368	2.27232	2.25496	2.26364	0.0225134
NCU00758	formate/nitrite transporter	2.46666	2.97201	2.71933	1.84544	2.29987	2.07266	0.883506	7.98256	6.90727	7.44491	6.59801	5.7826	6.1903	0.366893	3.97957	4.62028	4.29993	1.82905	2.38369	2.10637	0.0206538
NCU00759	hypothetical protein	5.98983	9.98465	7.98724	3.52629	4.21926	3.87277	0.114539	22.2731	22.4352	22.3541	16.3775	16.2374	16.3075	0.0168648	9.36055	9.34273	9.35164	6.05783	5.48856	5.7732	0.0477148
NCU00760	hypothetical protein	0	0	0	0	0	0	NA	0	0	0	0	0	0	NA	0	0	0	0	0	0	NA
NCU00761	triacylglycerol lipase	0.968204	1.78337	1.37579	2.93599	1.73411	2.33505	0.152808	2.16845	1.40991	1.78918	1.39024	1.13503	1.26264	0.269807	0.473775	0.648633	0.561204	0.629356	0.490717	0.560037	0.706046
NCU00762	endoglucanase 3	4336.69	2874.98	3605.83	7049.67	6131.55	6590.61	0.0166208	25.9072	64.7734	45.3403	2472.42	692.403	1582.41	8.53819e-06	695.831	389.212	542.522	2151.63	1981.62	2066.62	9.61545e-06
NCU00763	hypothetical protein	16.2872	12.1392	14.2132	39.9663	23.4138	31.69	0.00377337	1.40663	1.72904	1.56783	36.4517	11.1622	23.8069	2.15281e-05	10.9074	10.409	10.6582	19.468	15.4986	17.4833	1.41495e-07
NCU00764	hypothetical protein	2.43122	2.12196	2.27659	0.844917	0.851538	0.848228	0.485059	0	0.93466	0.46733	1.28237	0.52882	0.905596	0.674354	5.89847	7.18058	6.53953	12.715	9.86762	11.2913	0.00611826
NCU00765	amino acid permease 2	2.17743	2.72054	2.44899	1.59697	1.70234	1.64966	0.762244	2.62801	2.59705	2.61253	1.77841	1.23018	1.5043	0.120304	3.74221	3.77556	3.75888	1.61758	1.48197	1.54978	0.00879911
NCU00766	hypothetical protein	10.8562	46.6585	28.7574	4.10092	2.69797	3.39944	5.81312e-05	21.6564	17.866	19.7612	13.2463	17.5676	15.407	0.244974	39.377	22.598	30.9875	14.6786	11.6372	13.1579	0.00491157
NCU00768	mRNA binding post-transcriptional regulator	75.2527	74.1563	74.7045	59.2598	66.7921	63.026	0.966989	49.4058	45.1681	47.287	56.3312	42.9401	49.6356	0.871074	99.9306	104.505	102.218	119.719	109.393	114.556	0.0026054
NCU00770	hypothetical protein	6.10748	5.33657	5.72203	6.2767	5.60791	5.94231	0.72099	21.2487	22.5577	21.9032	16.1307	15.4247	15.7777	0.00898889	10.6308	10.6964	10.6636	9.49824	7.91704	8.70764	0.931672
NCU00771	UBX domain-containing protein 7	11.5798	12.8102	12.195	9.31105	8.51061	8.91083	0.704458	25.8868	24.4941	25.1905	23.4919	22.8867	23.1893	0.593474	20.6695	23.5191	22.0943	20.8892	17.7538	19.3215	0.759174
NCU00772	serine/threonine-protein kinase 24	14.4844	13.6467	14.0655	9.0016	11.0922	10.0469	0.689686	21.3447	24.319	22.8318	18.7204	16.577	17.6487	0.084339	12.7962	16.4839	14.64	11.8666	11.0243	11.4454	0.780467
NCU00773	hypothetical protein	4.43972	6.34385	5.39178	6.61956	3.5828	5.10118	0.925545	2.23494	2.53129	2.38312	1.14494	2.37332	1.75913	0.525854	6.67333	5.97484	6.32409	2.9593	2.55912	2.75921	0.00880821
NCU00774	hypothetical protein	91.1942	89.2641	90.2291	72.2383	62.6687	67.4535	0.724087	9.42082	7.77351	8.59716	14.3802	15.0288	14.7045	0.00144997	60.733	54.364	57.5485	37.3485	43.6437	40.4961	0.310183
NCU00775	isocitrate dehydrogenase subunit 1	111.131	123.989	117.56	111.353	117.614	114.483	0.774663	98.1127	100.198	99.1553	97.9172	96.3681	97.1427	0.855514	106.556	118.561	112.558	101.583	112.913	107.248	0.284331
NCU00776	tyrosinase	0.473172	0.469298	0.471235	0.799364	0.863173	0.831268	0.444451	0.151112	0.196504	0.173808	0.186651	0.285891	0.236271	0.83169	0.773051	0.531776	0.652414	0.644439	0.49829	0.571365	0.950123
NCU00777	methyltransferase	5.51834	5.95564	5.73699	6.19118	7.52091	6.85604	0.399142	1.33996	1.67211	1.50604	1.835	1.50452	1.66976	0.829662	4.51249	4.76668	4.63958	5.60574	5.49204	5.54889	0.0218724
NCU00778	sed5 vesicle protein	12.0182	11.7178	11.868	13.03	11.237	12.1335	0.730584	10.3044	11.1592	10.7318	6.94249	6.13653	6.53951	0.00305906	9.35989	11.7234	10.5417	6.86637	6.49595	6.68116	0.122886
NCU00779	hypothetical protein	0.0726882	0	0.0363441	0	0.03978	0.01989	NA	0.208923	0.0388116	0.123867	0.0368656	0.0395265	0.0381961	0.614238	0	0	0	0	0	0	NA
NCU00780	D-lactate dehydrogenase	2.24914	4.27862	3.26388	2.36254	2.42141	2.39198	0.888443	5.68741	5.47305	5.58023	2.87982	3.64908	3.26445	0.0481918	4.06612	3.91588	3.991	2.90003	2.75454	2.82729	0.645534
NCU00781	hypothetical protein	0.368204	0.730379	0.549291	0	0	0	NA	0	0.393202	0.196601	0	0	0	NA	0.338376	0.372427	0.355402	0	0	0	NA
NCU00782	pantothenate transporter liz1	13.377	16.7683	15.0727	7.82763	8.79798	8.31281	0.168004	19.608	21.4754	20.5417	28.6423	25.3871	27.0147	0.11612	33.3639	39.3014	36.3326	28.6918	25.0692	26.8805	0.482375
NCU00783	hypothetical protein	0.926901	2.39022	1.65856	2.21461	2.43487	2.32474	0.794948	5.68349	5.54305	5.61327	5.82925	7.25806	6.54365	0.84132	0.851815	3.56262	2.20722	1.32552	0.620115	0.972817	0.608802
NCU00784	hypothetical protein	11.2344	8.65868	9.94654	18.018	11.4018	14.7099	0.177721	38.4219	35.1	36.7609	29.6709	31.0938	30.3823	0.159566	18.2194	21.7415	19.9804	23.3064	21.7763	22.5414	0.0123181
NCU00786	G-protein coupled receptor	3.08507	2.50348	2.79428	1.05221	0.641856	0.847034	0.0342247	5.17865	3.59402	4.38634	2.84485	2.1074	2.47612	0.0408896	2.85858	4.02306	3.44082	2.47416	1.30775	1.89095	0.251759
NCU00787	hypothetical protein	7.44739	5.15408	6.30074	11.5749	10.1802	10.8776	0.0696675	2.75894	3.28724	3.02309	1.51085	1.90788	1.70937	0.102216	4.31939	4.38577	4.35258	3.04291	4.39194	3.71742	0.937102
NCU00788	hypothetical protein	3.13757	4.00339	3.57048	2.04449	1.68925	1.86687	0.219373	6.95451	6.41138	6.68295	4.66206	4.33454	4.4983	0.0319283	4.45758	3.79111	4.12435	2.3214	2.19365	2.25752	0.0564726
NCU00789	DUF221 domain-containing protein	41.9021	49.6447	45.7734	26.1277	25.7552	25.9415	0.0803325	52.6807	52.5091	52.5949	52.3195	47.3537	49.8366	0.707439	57.6437	54.1028	55.8732	38.2594	34.835	36.5472	0.0443561
NCU00790	potassium transporter hak-1	38.8801	45.2369	42.0585	25.6083	23.7422	24.6752	0.124256	10.9787	12.2543	11.6165	45.086	22.2744	33.6802	8.062e-08	93.7388	109.375	101.557	31.175	32.9328	32.0539	6.99317e-22
NCU00792	branched-chain-amino-acid aminotransferase	42.8871	26.1955	34.5413	52.1719	63.7971	57.9845	0.0810286	14.8355	11.155	12.9952	22.7706	18.0104	20.3905	0.0173317	39.0227	37.1657	38.0942	80.5601	106.057	93.3087	1.89685e-15
NCU00793	trehalose phosphate synthase	79.9902	64.2122	72.1012	73.1268	64.206	68.6664	0.888443	49.3478	54.1844	51.7661	81.5638	59.718	70.6409	0.0627709	61.3873	63.0974	62.2423	58.0412	58.0617	58.0515	0.32601
NCU00794	ribosome biogenesis protein Rsa4	10.6203	10.7752	10.6977	9.89651	12.3038	11.1001	0.716834	5.86287	6.4875	6.17518	7.96141	5.83538	6.89839	0.733914	7.0296	7.31089	7.17024	8.40229	8.75165	8.57697	0.021228
NCU00795	membrane bound cation transporter	1.94852	2.98168	2.4651	2.93238	1.79759	2.36498	0.916244	5.0138	5.49929	5.25654	5.64709	4.87402	5.26056	0.975787	3.47903	2.70291	3.09097	2.35999	2.57616	2.46807	0.915139
NCU00796	hydantoinase	5.29059	5.65427	5.47243	5.55473	4.23478	4.89476	0.965872	11.4294	10.6109	11.0202	20.024	19.7002	19.8621	1.11382e-05	14.3032	13.6376	13.9704	20.7933	18.0407	19.417	1.71705e-05
NCU00797	hypothetical protein	0.1353	0.0536771	0.0944887	0.176328	0.148091	0.162209	0.815544	0.311108	0.173383	0.242246	0.439173	0.176577	0.307875	0.855514	0.397888	0.246334	0.322111	0.0829229	0.21121	0.147066	0.579142
NCU00798	hypothetical protein	1.11158	1.20271	1.15714	1.06088	0.921716	0.991297	0.993845	1.67815	2.19424	1.9362	5.19347	4.57922	4.88634	0.00122018	1.54778	1.80574	1.67676	0.894591	0.938975	0.916783	0.376694
NCU00799	homocysteine S-methyltransferase	2.78097	2.21165	2.49631	4.42593	3.70315	4.06454	0.0770005	2.61528	2.57289	2.59409	4.01682	3.87468	3.94575	0.050194	4.72273	4.7054	4.71406	4.52936	4.80135	4.66536	0.34167
NCU00800	hypothetical protein	1.60774	1.42891	1.51832	4.48984	1.62261	3.05623	0.163017	0.680151	0.57973	0.629941	1.86378	1.33977	1.60178	0.0191551	1.13211	1.18268	1.15739	1.64225	1.7694	1.70583	0.0629257
NCU00801	MFS lactose permease	1479.15	1130.72	1304.93	1683.35	1396.41	1539.88	0.45649	323.076	405.605	364.34	2510.05	1865.91	2187.98	3.07748e-41	1138.49	910.596	1024.54	1568.77	1452.17	1510.47	7.0038e-06
NCU00802	hypothetical protein	12.3029	19.4453	15.8741	13.2542	10.6216	11.9379	0.837164	57.4862	53.7824	55.6343	56.0575	64.2179	60.1377	0.737367	25.6055	25.0212	25.3133	30.1744	24.3553	27.2648	0.0843004
NCU00803	MFS transporter	5.22821	10.6007	7.91446	10.0973	6.87823	8.48776	0.731011	37.0126	33.9115	35.462	16.1709	17.17	16.6705	2.42072e-09	11.6922	9.45619	10.5742	10.4441	10.769	10.6066	0.36434
NCU00804	hypothetical protein	1.92395	2.86229	2.39312	1.82828	3.15875	2.49351	0.935885	1.15206	1.54093	1.34649	3.17127	4.18483	3.67805	0.30119	1.32607	0.243252	0.784661	1.71959	1.60895	1.66427	0.497973
NCU00805	bZIP transcription factor	31.503	51.3098	41.4064	38.6421	32.0252	35.3337	0.999046	73.11	67.3407	70.2253	64.5784	74.0816	69.33	0.895184	29.622	31.36	30.491	29.2506	29.3088	29.2797	0.242057
NCU00806	hypothetical protein	0.0744624	0.295411	0.184937	0	0	0	NA	0.428045	0.318071	0.373058	0.377654	0.0809825	0.229318	0.795449	0.547443	1.28038	0.913911	0.836669	0.0830279	0.459849	0.705458
NCU00807	hypothetical protein	0.289374	0	0.144687	0.628536	0	0.314268	NA	0	0.772551	0.386275	1.1741	0.629425	0.901765	0.638258	0.531865	1.75616	1.14401	0.738965	0.645323	0.692144	0.828666
NCU00808	C6 zinc finger domain-containing protein	7.04604	8.69284	7.86944	11.1361	7.90025	9.51818	0.431493	4.08882	3.60927	3.84904	6.47891	4.67257	5.57574	0.194106	13.8455	13.8771	13.8613	13.5169	11.1461	12.3315	0.742132
NCU00809	MFS monosaccharide transporter	26.6527	21.5354	24.0941	58.5531	44.0807	51.3169	0.000708711	3.44366	4.60154	4.0226	8.35787	8.06959	8.21373	0.000304045	21.77	16.4557	19.1128	26.044	24.3983	25.2212	0.00387294
NCU00810	beta-galactosidase	41.5095	32.2908	36.9002	60.9634	53.9535	57.4584	0.0444048	17.0999	16.9705	17.0352	36.237	30.2339	33.2355	3.71599e-07	54.8209	50.3999	52.6104	65.5204	56.0467	60.7836	0.00630328
NCU00811	hypothetical protein	143.522	142.897	143.209	57.3534	83.3	70.3267	0.0619424	168.293	173.705	170.999	116.434	119.744	118.089	0.000969668	44.135	47.5064	45.8207	35.654	39.7342	37.6941	0.974001
NCU00812	exosome complex exonuclease RRP41	23.4594	25.0489	24.2541	22.6571	23.3084	22.9827	0.85645	7.77534	8.27365	8.0245	17.9128	14.0042	15.9585	3.47764e-05	16.4278	19.0003	17.714	17.3533	17.7362	17.5447	0.219434
NCU00813	disulfide isomerase	131.467	77.5384	104.503	189.355	159.534	174.444	0.0808103	114.637	92.4358	103.536	53.6179	39.6431	46.6305	1.41869e-08	30.0419	26.7073	28.3746	34.6811	41.9673	38.3242	0.00073921
NCU00814	hypothetical protein	23.5879	34.1755	28.8817	35.3211	26.0239	30.6725	0.630918	46.4446	41.44	43.9423	31.0973	36.9721	34.0347	0.0630554	35.5046	39.943	37.7238	37.5752	34.9093	36.2423	0.233801
NCU00817	hypothetical protein	0	0	0	0	0.0286455	0.0143227	NA	0	0	0	0	0	0	NA	0	0.0264715	0.0132358	0	0	0	NA
NCU00818	hypothetical protein	6.83425	12.523	9.67864	6.63258	4.37679	5.50469	0.421736	18.3894	18.6338	18.5116	11.0868	11.8079	11.4474	0.000968568	8.04009	10.9818	9.51093	5.49565	5.40454	5.45009	0.0600952
NCU00819	hypothetical protein	2.83987	3.84938	3.34462	2.77576	0.828891	1.80232	0.725213	13.8762	14.5568	14.2165	11.0424	14.2073	12.6248	0.700616	4.2627	3.54268	3.90269	2.51405	2.53324	2.52364	0.647405
NCU00821	sugar transporter	65.0878	90.0044	77.5461	30.2779	19.2764	24.7772	0.000118392	186.239	206.583	196.411	182.323	213.569	197.946	0.976332	123.377	140.629	132.003	126.559	113.135	119.847	0.489671
NCU00822	hypothetical protein	0.379685	1.10076	0.740223	0.792977	0.479514	0.636245	0.991602	0.0559643	0.0311894	0.0435769	0.0592512	0.127056	0.0931534	0.757219	1.95936	2.03836	1.99886	1.84968	1.30265	1.57616	0.914165
NCU00823	26S proteasome regulatory subunit RPN11	24.6176	39.2184	31.918	21.8562	24.6209	23.2386	0.771409	63.4454	65.6239	64.5346	68.108	78.0774	73.0927	0.50764	44.7944	53.4728	49.1336	51.0466	46.8357	48.9411	0.16151
NCU00824	histone deacetylase RPD3	2.35491	2.76185	2.55838	2.35215	3.06671	2.70943	0.749313	5.15466	5.54356	5.34911	6.25945	6.11303	6.18624	0.578623	3.31731	4.3118	3.81456	3.49407	3.67996	3.58702	0.608802
NCU00825	hypothetical protein	6.51518	6.96058	6.73788	4.29763	3.49376	3.8957	0.294378	1.63383	2.89507	2.26445	1.02013	1.30776	1.16394	0.0642316	9.5035	9.88486	9.69418	2.76921	3.51043	3.13982	6.25234e-08
NCU00826	hypothetical protein	2.61682	3.41833	3.01757	2.07947	0.873233	1.47635	0.440816	3.33264	3.03303	3.18284	1.65089	2.84596	2.24842	0.342042	4.25246	4.09937	4.17591	3.19456	2.63317	2.91386	0.580231
NCU00827	hypothetical protein	11.0559	16.1903	13.6231	10.9038	12.9543	11.9291	0.972746	24.1045	20.9893	22.5469	20.9194	25.8207	23.37	0.928037	11.1589	12.4252	11.7921	15.5161	13.4867	14.5014	0.0046901
NCU00828	peroxisomal membrane protein	9.82432	18.13	13.9772	6.20928	9.12248	7.66588	0.407752	24.0712	24.2934	24.1823	13.8044	20.4933	17.1488	0.0697161	12.7287	16.7789	14.7538	10.3642	12.7502	11.5572	0.849156
NCU00829	ferric reductase	19.4416	15.3624	17.402	35.7779	38.3733	37.0756	0.000544499	23.928	22.2673	23.0976	8.06157	5.39054	6.72606	9.33021e-15	4.28014	4.79729	4.53871	6.28502	5.88402	6.08452	0.00544236
NCU00830	ctr copper transporter	24.3841	21.953	23.1685	52.138	40.9657	46.5518	0.000670891	24.0027	26.1694	25.0861	10.3623	6.481	8.42167	4.77876e-10	5.08528	5.0127	5.04899	5.59021	6.7125	6.15136	0.0799625
NCU00831	extracellular serine carboxypeptidase	36.6345	57.791	47.2128	41.433	36.878	39.1555	0.965188	248.16	265.754	256.957	158.593	203.524	181.058	0.00691887	56.52	68.3432	62.4316	67.9176	57.5548	62.7362	0.147466
NCU00832	hypothetical protein	21.8052	27.6754	24.7403	12.7585	11.4297	12.0941	0.0207237	50.2083	55.7803	52.9943	39.1136	39.7026	39.4081	0.0215052	9.32128	11.3848	10.353	8.80876	8.18403	8.49639	0.973987
NCU00833	hypothetical protein	5.05524	4.71419	4.88472	3.07319	3.73447	3.40383	0.645851	7.00375	6.62608	6.81492	6.20416	5.27349	5.73882	0.30233	7.28011	6.97664	7.12838	4.30564	4.30563	4.30563	0.0178873
NCU00834	hypothetical protein	8.59175	11.5709	10.0813	7.58328	6.6048	7.09404	0.691784	3.57895	3.80504	3.69199	4.57612	4.18764	4.38188	0.627262	8.21264	8.92281	8.56772	3.99184	3.3322	3.66202	0.00039413
NCU00835	hypothetical protein	19.0177	20.0886	19.5531	19.9441	15.12	17.5321	0.962748	19.3383	21.181	20.2596	37.445	35.8081	36.6265	9.36943e-06	14.6893	17.1116	15.9005	19.4021	18.2912	18.8467	0.0057791
NCU00836	hypothetical protein	2756.42	1782.47	2269.45	3689.29	3792.69	3740.99	0.0565265	4.23113	5.97934	5.10524	464.442	109.182	286.812	8.87289e-09	166.762	106.847	136.804	928.435	1020.82	974.628	1.19686e-40
NCU00837	6-phosphogluconate dehydrogenase	8.90938	6.68525	7.79731	11.1979	10.6282	10.913	0.246779	4.98726	7.09114	6.0392	10.0526	9.61692	9.83478	0.0379751	9.99691	9.28157	9.63924	10.1913	12.9108	11.5511	0.0612097
NCU00838	3-dehydroshikimate dehydratase	4.13475	14.3681	9.25143	4.39211	3.53462	3.96336	0.289279	10.0626	10.249	10.1558	15.0313	15.8537	15.4425	0.0190479	14.6167	17.1866	15.9017	11.2216	12.3168	11.7692	0.573643
NCU00839	hypothetical protein	0.0518849	0.566061	0.308973	0	0.11358	0.0567899	NA	2.43578	2.10548	2.27063	1.05259	1.0157	1.03415	0.121288	0.286091	0.31488	0.300485	0.105997	0.17356	0.139779	0.708564
NCU00840	hypothetical protein	0.0688009	0.11373	0.0912652	0	0	0	NA	0.109861	0.0979626	0.103912	0.232627	0.0249418	0.128784	0.910868	0.0210758	0.0695901	0.0453329	0.023426	0	0.011713	NA
NCU00841	hypothetical protein	0	0	0	0	0	0	NA	0.0379743	0.0423268	0.0401506	0.120614	0.086213	0.103413	NA	0.0364251	0.120271	0.0783483	0	0	0	NA
NCU00842	hypothetical protein	0.827744	0.820968	0.824356	1.94773	0.150999	1.04937	0.911216	2.77566	3.0938	2.93473	0.979558	1.65041	1.31498	0.300807	0.760691	0.837238	0.798965	0.704595	0.922962	0.813778	0.879954
NCU00843	phosphoribosylglycinamide formyltransferase	17.0405	16.1825	16.6115	13.4095	18.4102	15.9098	0.882068	11.1054	7.83735	9.47139	11.4062	13.8053	12.6058	0.236906	20.9863	18.829	19.9076	22.6508	25.2524	23.9516	0.0132223
NCU00844	hypothetical protein	1.33474	1.71183	1.52328	0.399879	0.554142	0.47701	0.0997852	1.23469	1.13045	1.18257	0.513544	0.425472	0.469508	0.0489999	1.62844	1.25694	1.44269	1.01079	0.641498	0.826144	0.412827
NCU00845	hypothetical protein	2.16875	3.00507	2.58691	0.935201	1.04725	0.991228	0.151854	0.275007	0.306528	0.290768	0.388212	0.416233	0.402222	0.783756	1.4948	1.38715	1.44097	1.30312	0.889054	1.09609	0.877544
NCU00846	hypothetical protein	4.14934	3.91264	4.03099	2.55283	3.26637	2.9096	0.792591	6.7758	9.01488	7.89534	6.96641	5.55747	6.26194	0.304692	3.28725	4.40368	3.84546	2.06701	2.8945	2.48076	0.414931
NCU00847	hypothetical protein	19.8475	17.6756	18.7616	19.7621	24.5574	22.1598	0.466096	34.4364	30.2901	32.3632	24.4328	30.5624	27.4976	0.349763	43.6513	37.1144	40.3828	35.1052	35.727	35.4161	0.786486
NCU00848	integral membrane protein TmpA	26.9924	89.6922	58.3423	0.820506	1.20282	1.01166	4.35313e-25	1722.19	1596.99	1659.59	84.0898	116.378	100.234	2.55726e-120	5.80696	7.5723	6.68963	0.818502	0.97006	0.894281	6.45126e-16
NCU00849	hypothetical protein	5.46029	11.2825	8.37139	4.50243	2.98824	3.74533	0.243117	19.1333	17.9789	18.5561	7.02586	7.478	7.25193	2.09719e-07	2.7413	3.32398	3.03264	1.1878	1.12748	1.15764	0.0591511
NCU00850	hypothetical protein	8.22872	43.7629	25.9958	1.05551	0.709184	0.882345	5.05843e-09	158.731	140.045	149.388	6.76945	8.10365	7.43655	1.74678e-105	1.25043	2.09716	1.6738	0.132368	0.144493	0.13843	0.00662672
NCU00851	hypothetical protein	0.641316	4.61148	2.6264	0.348243	0	0.174121	0.195061	1.68969	1.02728	1.35848	0.325259	0	0.162629	0.178593	0.147341	0.324336	0.235838	0	0	0	NA
NCU00852	endo-arabinase	1.08185	6.81354	3.9477	0.587462	0.473652	0.530557	0.0355585	5.59711	2.77273	4.18492	0.164607	0.176488	0.170547	5.11855e-08	0.0497108	0.382992	0.216351	0	0.0603151	0.0301576	0.46355
NCU00853	hypothetical protein	4.17885	4.33022	4.25454	4.43674	4.2667	4.35172	0.806053	8.45552	7.45981	7.95766	5.2827	5.76575	5.52422	0.0951062	3.78302	5.29925	4.54113	3.82259	3.30342	3.563	0.886006
NCU00854	hypothetical protein	5.78726	8.04392	6.91559	8.40967	6.02211	7.21589	0.769454	10.1522	11.0111	10.5817	8.30937	10.1945	9.25194	0.583627	6.66679	8.12089	7.39384	5.99476	5.08968	5.54222	0.738278
NCU00855	hypothetical protein	3.79097	4.46493	4.12795	4.46019	3.71713	4.08866	0.902099	54.6321	49.4236	52.0278	72.5813	101.097	86.8394	0.00223931	9.00001	14.1395	11.5698	9.76156	12.9454	11.3535	0.600925
NCU00856	hypothetical protein	12.5046	12.6023	12.5534	9.23088	8.73556	8.98322	0.684208	60.0677	63.8141	61.9409	59.2116	65.2089	62.2103	0.965834	13.0009	18.0103	15.5056	7.91694	6.71451	7.31572	0.00151836
NCU00857	hypothetical protein	13.4761	13.7138	13.5949	21.0383	15.1598	18.099	0.190194	20.3305	20.1873	20.2589	20.4567	23.4599	21.9583	0.750152	17.136	18.5528	17.8444	17.5652	15.9915	16.7783	0.418889
NCU00859	hypothetical protein	12.3615	41.1914	26.7765	7.2592	5.29574	6.27747	0.00321208	232.338	178.808	205.573	13.4467	14.5389	13.9928	5.53027e-107	11.6172	11.6547	11.6359	7.88467	7.7961	7.84039	0.249689
NCU00860	ZIP family zinc transporter	9.61675	8.19713	8.90694	14.5718	12.7874	13.6796	0.0654164	6.69636	6.15634	6.42635	7.29664	5.99232	6.64448	0.94823	5.64957	6.68251	6.16604	4.87251	5.14817	5.01034	0.950498
NCU00861	hypothetical protein	0.795779	1.43503	1.1154	1.37492	0.950192	1.16256	0.888443	0.901041	1.35196	1.1265	0.660434	0.511408	0.585921	0.304906	0.299174	0.365866	0.33252	0.554224	0.241996	0.39811	0.720991
NCU00862	hypothetical protein	3.19052	4.4848	3.83766	1.37104	1.98474	1.67789	0.143235	2.44102	2.25508	2.34805	1.65307	1.59765	1.62536	0.270416	2.88987	3.15746	3.02367	2.18049	2.35462	2.26756	0.763051
NCU00863	transcriptional regulator	5.40372	7.10315	6.25344	6.7328	5.30691	6.01985	0.8583	4.69848	4.62438	4.66143	7.41471	8.25179	7.83325	0.00512123	11.7857	11.6988	11.7423	8.99791	7.94435	8.47113	0.416018
NCU00864	TIM-barrel enzyme family protein	43.6157	77.7525	60.6841	38.3454	38.5121	38.4287	0.499023	27.1169	22.9188	25.0178	37.4256	46.549	41.9873	0.00113441	76.6096	84.6483	80.6289	46.2991	53.8549	50.077	0.032447
NCU00865	oxalate decarboxylase oxdC	29.3642	25.2598	27.312	71.4333	69.9136	70.6734	7.90209e-07	20.3684	19.2872	19.8278	31.0785	33.8186	32.4485	0.000359576	25.4163	21.9656	23.691	105.608	96.4027	101.005	7.8247e-49
NCU00866	DUF1275 domain-containing protein	0.0308967	0.214506	0.122702	0.268437	0	0.134219	0.962251	0.236812	0.329943	0.283378	0.28206	0.268817	0.275439	0.976911	0.227151	0.406264	0.316707	0.06312	0.0344508	0.0487854	0.184293
NCU00867	hypothetical protein	36.3117	30.8669	33.5893	13.8843	19.0891	16.4867	0.0772603	21.0053	23.311	22.1582	20.4777	18.6977	19.5877	0.44588	41.7347	34.5859	38.1603	23.8179	27.5953	25.7066	0.219575
NCU00868	hypothetical protein	25.6369	17.404	21.5204	9.29206	11.0676	10.1798	0.100287	13.5629	14.8848	14.2239	20.2294	18.9826	19.606	0.0749346	30.022	12.4305	21.2263	22.9456	23.7292	23.3374	0.707266
NCU00869	hypothetical protein	7.9847	5.79345	6.88908	8.17405	6.68002	7.42704	0.724953	7.27375	8.10745	7.6906	18.074	10.9794	14.5267	0.00117614	6.16502	5.27937	5.7222	6.65191	6.36725	6.50958	0.0766947
NCU00870	hypothetical protein	642.184	437.255	539.719	1052.38	911.704	982.042	0.0147338	24.1293	31.3652	27.7472	558.958	242.632	400.795	6.42912e-09	270.023	215.105	242.564	511.406	529.301	520.353	2.43025e-14
NCU00871	hypothetical protein	3.25128	4.58242	3.91685	3.65488	3.24649	3.45068	0.982177	0.819734	0.670039	0.744886	7.63732	6.69974	7.16853	1.08145e-10	9.90727	8.30798	9.10762	12.0025	11.5755	11.789	0.0391826
NCU00872	hypothetical protein	32.3067	29.184	30.7454	22.6768	22.6332	22.655	0.744548	4.65013	5.77701	5.21357	7.58999	6.65322	7.1216	0.341947	16.4013	13.0914	14.7463	13.0658	14.4881	13.777	0.652576
NCU00873	hypothetical protein	143.212	160.018	151.615	146.362	111.088	128.725	0.97572	6.52563	9.77387	8.14975	18.7116	14.4293	16.5704	0.000771564	57.0192	44.1703	50.5948	60.8045	68.6684	64.7364	0.00654196
NCU00874	hypothetical protein	26.0452	20.111	23.0781	25.2834	18.6902	21.9868	0.905039	8.0954	7.0144	7.5549	7.20036	4.56649	5.88342	0.239466	13.3335	12.1628	12.7481	15.2131	15.3666	15.2898	0.00306158
NCU00875	hypothetical protein	7.17173	9.3523	8.26201	10.3849	6.2507	8.31781	0.827835	8.20713	7.97774	8.09243	9.96894	7.83581	8.90237	0.781244	7.47563	9.10106	8.28835	7.90224	6.99712	7.44968	0.743008
NCU00876	ferric reductase transmembrane component	4.57312	5.68588	5.1295	2.82783	2.70629	2.76706	0.229512	41.7177	41.0549	41.3863	43.7905	49.0692	46.4299	0.550108	3.84071	5.44445	4.64258	6.41464	5.41635	5.9155	0.0376282
NCU00877	hypothetical protein	7.43705	19.0701	13.2536	5.38455	3.37517	4.37986	0.0653599	3.01231	3.03473	3.02352	3.37322	4.8661	4.11966	0.522784	17.3921	18.5307	17.9614	9.07898	9.57351	9.32624	0.0123972
NCU00878	hypothetical protein	24.7574	12.5768	18.6671	3.00569	3.52493	3.26531	4.44467e-05	17.2112	11.2846	14.2479	15.0574	13.5174	14.2874	0.978499	179.842	95.7884	137.815	108.814	124.336	116.575	0.98317
NCU00879	WD domain-containing protein	39.138	40.1361	39.637	39.3627	35.2204	37.2915	0.872789	54.4666	57.4735	55.9701	63.555	66.1437	64.8493	0.373987	54.634	50.1658	52.3999	40.098	36.3159	38.2069	0.360584
NCU00880	phospholipase A-2-activating protein	26.8906	24.5342	25.7124	21.4067	22.4317	21.9192	0.976608	36.2062	40.2689	38.2375	37.3726	36.4855	36.9291	0.802989	44.596	43.7362	44.1661	37.2016	36.37	36.7858	0.980659
NCU00881	hypothetical protein	192.783	227.219	210.001	146.699	145.235	145.967	0.503451	294.557	311.096	302.827	378.907	438.206	408.557	0.0251096	174.334	175.019	174.676	96.7424	99.562	98.1522	9.34211e-05
NCU00882	hypothetical protein	3.24386	2.2255	2.73468	3.68185	2.16235	2.9221	0.835986	4.08931	4.42778	4.25855	3.14196	2.44035	2.79116	0.110439	2.71211	2.78767	2.74989	2.71557	2.69236	2.70396	0.573079
NCU00883	hypothetical protein	9.85164	9.4558	9.65372	5.26329	6.8698	6.06654	0.632491	10.7327	15.102	12.9173	11.363	11.0599	11.2114	0.64943	8.76153	9.08067	8.9211	5.76195	7.79573	6.77884	0.820548
NCU00884	NAD dependent epimerase/dehydratase	43.6001	94.3734	68.9867	34.1879	35.7164	34.9521	0.198555	63.2365	61.3774	62.3069	67.0617	71.9617	69.5117	0.562589	89.7879	87.8675	88.8277	67.8404	75.7668	71.8036	0.886571
NCU00885	hypothetical protein	0	0.388318	0.194159	0.0773099	0.116874	0.0970918	0.918032	0.477413	0.418104	0.447759	0.649867	0.387096	0.518482	0.902107	0.294387	0.432015	0.363201	0.327214	0.75406	0.540637	0.49383
NCU00886	hypothetical protein	11.4889	17.587	14.5379	6.7454	6.69258	6.71899	0.0527748	9.1573	9.41646	9.28688	15.8647	13.0899	14.4773	0.0219589	10.5582	11.1324	10.8453	8.74411	6.42318	7.58365	0.456785
NCU00887	hypothetical protein	1.63877	1.06931	1.35404	1.82659	0.991254	1.40892	0.913967	0.454495	0.690802	0.572649	1.1811	0.938036	1.05957	0.414139	1.66455	2.44273	2.05364	0.61672	0.67321	0.644965	0.0457474
NCU00889	RAB family GTPase	16.6999	18.0576	17.3788	15.6274	14.9253	15.2764	0.979238	13.3533	12.1484	12.7508	20.0727	17.2609	18.6668	0.0262205	13.4085	14.58	13.9943	15.2884	12.4046	13.8465	0.303678
NCU00890	beta-mannosidase	53.9042	23.2371	38.5707	66.0399	65.7997	65.9198	0.169078	5.88377	9.07906	7.48142	67.9285	41.3864	54.6574	1.44679e-28	15.3816	12.4592	13.9204	21.9557	21.3544	21.655	6.83797e-06
NCU00891	xylitol dehydrogenase	74.0837	92.2833	83.1835	55.3851	71.6666	63.5258	0.824933	56.0086	64.7375	60.373	74.2605	61.5066	67.8836	0.568103	65.3712	73.7456	69.5584	61.0746	55.6347	58.3547	0.936333
NCU00892	tetrahydrofolylpolyglutamate synthase	2.34679	3.52047	2.93363	2.32567	2.97	2.64784	0.949638	4.60925	4.99658	4.80291	5.22214	4.70577	4.96396	0.944631	5.79609	4.48038	5.13823	6.05286	6.03488	6.04387	0.0720122
NCU00893	folC protein	0.7188	0.51625	0.617525	0.995985	0.732495	0.86424	0.664927	0.403702	1.24404	0.823872	0.754256	0.700871	0.727563	0.865692	1.27559	1.22846	1.25202	0.683594	0.773848	0.728721	0.454621
NCU00894	hypothetical protein	55.4066	39.2887	47.3477	50.1054	56.6048	53.3551	0.60921	24.9178	26.3989	25.6583	31.7794	25.9516	28.8655	0.589435	44.9627	42.3463	43.6545	49.9326	51.5393	50.7359	0.00364582
NCU00895	RAB GTPase Ypt5	83.7066	111.041	97.374	69.6105	69.2643	69.4374	0.624985	141.579	135.281	138.43	153.701	178.655	166.178	0.243799	117.22	125.043	121.132	106.01	104.723	105.366	0.725515
NCU00896	synaptojanin-1	34.9527	28.0787	31.5157	30.2195	32.4016	31.3105	0.81324	36.6006	37.9009	37.2507	31.3024	29.7156	30.509	0.140603	22.1236	20.4277	21.2757	23.637	20.8178	22.2274	0.0977655
NCU00897	Sin3 complex subunit	8.46271	7.7304	8.09655	6.89717	6.21951	6.55834	0.912419	16.5944	13.7587	15.1765	10.5876	10.1952	10.3914	0.0108775	7.62358	8.29852	7.96105	5.77327	5.13315	5.45321	0.262787
NCU00898	hypothetical protein	15.42	21.72	18.57	16.8474	13.0904	14.9689	0.924296	31.1937	27.3291	29.2614	30.7172	35.1822	32.9497	0.57036	21.0002	22.4558	21.728	18.4316	19.835	19.1333	0.726158
NCU00899	hypothetical protein	73.5924	46.445	60.0187	26.6035	28.612	27.6078	0.0604982	50.4382	58.4377	54.438	40.4411	41.835	41.138	0.0326261	24.2936	21.8704	23.082	19.9469	23.4727	21.7098	0.483142
NCU00900	hypothetical protein	19.9885	20.9583	20.4734	14.0874	15.1852	14.6363	0.644177	27.3909	25.6489	26.5199	28.7555	29.7409	29.2482	0.636678	20.138	22.9351	21.5366	15.9327	14.1059	15.0193	0.237628
NCU00901	UVS6	6.31962	5.89016	6.10489	5.51906	5.86192	5.69049	0.911216	63.2038	64.5763	63.89	39.2827	38.4292	38.8559	6.9782e-06	4.74677	6.39211	5.56944	3.20941	2.72043	2.96492	0.015981
NCU00902	zinc finger white collar protein WC2	29.8759	34.2106	32.0433	28.7931	25.9623	27.3777	0.985357	58.8583	57.6411	58.2497	55.2821	56.7013	55.9917	0.767873	45.5068	54.2747	49.8908	39.1717	34.551	36.8613	0.426776
NCU00903	hypothetical protein	162.417	275.159	218.788	146.492	156.652	151.572	0.662872	145.879	148.345	147.112	200.545	253.243	226.894	0.00131088	314.52	338.025	326.273	319.211	278.607	298.909	0.437099
NCU00904	D-lactate dehydrogenase	42.6456	36.1507	39.3982	34.0832	53.3822	43.7327	0.643876	28.894	29.3123	29.1031	36.3746	33.8496	35.1121	0.267909	75.2208	74.5445	74.8827	53.8618	49.6004	51.7311	0.119001
NCU00905	N-acylethanolamine amidohydrolase	16.0129	15.4916	15.7523	11.3658	13.3927	12.3792	0.870926	7.72737	8.08787	7.90762	12.5512	11.9381	12.2446	0.00933318	11.2266	13.1324	12.1795	8.60031	8.68618	8.64325	0.37111
NCU00906	hypothetical protein	9.64202	12.8884	11.2652	9.56748	9.51591	9.54169	0.985154	18.387	18.0253	18.2062	14.1194	11.9448	13.0321	0.0351822	3.80362	6.12754	4.96558	3.89709	3.53216	3.71462	0.768041
NCU00907	hypothetical protein	0	0	0	0	0	0	NA	0	0	0	0	0.29105	0.145525	NA	0.491875	0.135343	0.313609	0	0.149201	0.0746003	NA
NCU00911	polysaccharide synthase Cps1p	436.057	369.144	402.601	470.447	449.767	460.107	0.452785	92.8426	108.965	100.904	497.05	489.987	493.518	1.10455e-47	586.451	540.917	563.684	432.288	400.353	416.32	0.368071
NCU00912	hypothetical protein	9.38146	11.8818	10.6316	15.4758	11.3461	13.411	0.295075	15.749	13.9031	14.826	24.3867	29.1215	26.7541	9.95996e-05	12.5678	13.9708	13.2693	9.72254	9.72869	9.72562	0.512778
NCU00913	GPI-anchored wall transfer protein 1	20.4416	20.5274	20.4845	20.8898	23.1106	22.0002	0.592907	15.561	15.3872	15.4741	23.3238	27.3037	25.3138	0.00086214	27.3576	26.9188	27.1382	21.9707	22.7672	22.3689	0.974001
NCU00914	serine/threonine protein kinase	21.473	18.5684	20.0207	17.6819	17.1003	17.3911	0.995597	26.3608	24.3744	25.3676	26.5742	21.1676	23.8709	0.721207	19.2169	20.0616	19.6393	14.2357	13.5922	13.914	0.218625
NCU00915	aspartyl-tRNA synthetase	52.1179	25.4801	38.799	18.9939	24.2663	21.6301	0.395339	19.8991	22.0224	20.9607	26.2833	19.2813	22.7823	0.761973	80.4476	72.2138	76.3307	142.994	134.844	138.919	5.22032e-14
NCU00916	membrane bound cation transporter	38.0055	54.9984	46.502	28.0989	23.2102	25.6545	0.117945	288.92	280.833	284.877	88.0604	98.219	93.1397	2.26097e-27	24.5323	30.9971	27.7647	20.7321	20.448	20.59	0.503028
NCU00917	hypothetical protein	9.97491	14.1709	12.0729	15.9091	12.5608	14.2349	0.391847	16.292	15.2985	15.7952	13.1438	15.1877	14.1657	0.525411	13.0606	16.1045	14.5825	9.62622	9.51225	9.56924	0.13903
NCU00918	hypothetical protein	52.0785	57.4073	54.7429	63.0978	59.4732	61.2855	0.394974	92.8587	88.516	90.6873	92.722	102.61	97.6658	0.730292	92.261	97.8861	95.0735	114.379	109.045	111.712	0.000285632
NCU00919	ATP-dependent RNA helicase rok-1	7.76712	4.39401	6.08056	6.57216	9.92517	8.24867	0.45785	1.75201	1.38912	1.57056	1.89315	1.23018	1.56166	0.975675	4.14069	4.09972	4.1202	5.48823	5.27623	5.38223	0.00918634
NCU00920	isoleucyl-tRNA synthetase	6.26761	7.85988	7.06374	7.23444	8.18905	7.71175	0.573341	9.88759	10.3376	10.1126	8.62095	8.08334	8.35215	0.269807	6.77013	7.48459	7.12736	5.56418	5.23229	5.39823	0.659947
NCU00921	hypothetical protein	5.56103	9.06508	7.31305	7.89311	5.6448	6.76896	0.918199	21.6105	23.7543	22.6824	17.332	20.8785	19.1052	0.279842	11.7222	12.1035	11.9129	7.3864	6.22119	6.80379	0.0117339
NCU00922	hypothetical protein	0.301636	0.299166	0.300401	0	0	0	NA	0.144495	0.483171	0.313833	0.458946	0.328048	0.393497	0.932806	0.277201	0	0.1386	0	0	0	NA
NCU00923	hypothetical protein	17.4822	16.5643	17.0233	12.1991	16.8647	14.5319	0.986279	28.8533	25.4004	27.1268	23.8263	23.7297	23.778	0.412946	12.6003	12.5332	12.5668	11.4739	12.7953	12.1346	0.409043
NCU00924	glycosylphosphatidylinositol transamidase 2	23.1572	27.8994	25.5283	24.3779	21.7078	23.0428	0.938749	24.7999	22.7875	23.7937	21.7026	22.3729	22.0377	0.650069	22.5869	26.2393	24.4131	21.0712	20.942	21.0066	0.829955
NCU00925	pescadillo	16.2251	10.3247	13.2749	11.3054	16.4755	13.8904	0.811204	2.63667	2.75999	2.69833	5.00047	3.51354	4.257	0.11174	4.39844	5.543	4.97072	10.8533	11.3672	11.1103	8.17335e-11
NCU00926	hypothetical protein	3.07236	3.5455	3.30893	4.15509	3.9973	4.0762	0.399936	4.09137	3.19841	3.64489	5.17447	4.72838	4.95142	0.23258	4.8301	5.80476	5.31743	5.30948	4.0937	4.70159	0.803532
NCU00927	kinesin	12.7851	10.7431	11.7641	10.6065	9.62717	10.1169	0.983451	13.5194	14.7023	14.1109	11.5756	9.47571	10.5257	0.0586973	10.5092	11.866	11.1876	8.02919	7.57668	7.80294	0.236862
NCU00928	UPF0183 domain-containing protein	4.19683	7.76581	5.98132	4.44449	3.90797	4.17623	0.767434	29.0265	28.875	28.9507	21.1158	27.1361	24.126	0.252293	7.31075	8.42657	7.86866	4.39356	4.6796	4.53658	0.0425829
NCU00929	hypothetical protein	2.26663	2.30939	2.28801	3.30082	2.27793	2.78937	0.466614	5.2711	4.88505	5.07807	4.00262	3.7873	3.89496	0.135113	2.25345	2.84495	2.5492	2.42053	2.03338	2.22696	0.839842
NCU00930	mitochondrial import inner membrane translocase subunit tim-10	28.0147	43.5482	35.7814	31.4194	32.1963	31.8078	0.955663	13.6266	13.52	13.5733	24.9192	30.2919	27.6056	4.45773e-05	42.1827	39.9429	41.0628	35.7151	35.4423	35.5787	0.820788
NCU00931	lysyl-tRNA synthetase	8.19683	7.5473	7.87207	12.3033	13.3639	12.8336	0.0274135	0.234424	0.078388	0.156406	0.719758	0.478992	0.599375	0.0879452	4.33981	3.44008	3.88995	7.87293	6.79341	7.33317	1.66091e-05
NCU00932	hypothetical protein	0.02496	0.396091	0.210526	0.108429	0	0.0542145	0.736241	0.310878	0.666365	0.488622	0.379773	0.24431	0.312042	0.610775	1.10103	0.833129	0.967078	1.30029	1.58638	1.44333	0.140342
NCU00934	hypothetical protein	1.11439	1.10527	1.10983	0.440095	0.665314	0.552704	0.804444	2.03829	1.29824	1.66826	0.102762	0.661075	0.381919	0.134474	1.21032	0.512352	0.861337	0.103483	0.112962	0.108223	0.194194
NCU00935	hypothetical protein	97.7071	144.174	120.94	40.9189	42.0424	41.4806	2.83643e-05	867.576	710.658	789.117	254.645	299.454	277.049	7.52425e-20	105.047	106.676	105.862	29.9295	27.8931	28.9113	2.09085e-33
NCU00936	succinate semialdehyde dehydrogenase	17.8226	31.4252	24.6239	18.4502	17.6537	18.052	0.801679	36.0232	33.8357	34.9294	24.4215	28.8197	26.6206	0.0593271	109.048	122.974	116.011	77.0526	65.487	71.2698	0.00876591
NCU00937	beta-glucuronidase	22.0532	37.4126	29.7329	15.4296	9.49018	12.4599	0.0356827	29.2552	22.9466	26.1009	9.48798	13.094	11.291	9.55711e-08	32.5437	33.0303	32.787	8.61596	8.72211	8.66903	1.47887e-23
NCU00938	hypothetical protein	71.6217	76.1556	73.8886	69.6688	68.8796	69.2742	0.869008	118.477	121.356	119.916	160.191	181.798	170.994	0.00532952	44.8607	47.7446	46.3027	28.3025	26.7902	27.5463	0.00214888
NCU00939	hypothetical protein	17.2042	20.1221	18.6632	16.1936	13.7503	14.972	0.88838	96.311	87.0552	91.6831	55.2989	45.6446	50.4717	6.53234e-07	32.9375	34.8031	33.8703	26.1205	22.6481	24.3843	0.25564
NCU00940	hypothetical protein	0.283987	0.844986	0.564486	3.5982	1.34695	2.47257	0.124299	0.45347	0.909802	0.681636	2.11245	3.29444	2.70344	0.0519663	0.260982	0.670236	0.465609	0.483472	0.73886	0.611166	0.724576
NCU00941	hypothetical protein	1.4147	1.40312	1.40891	1.22467	1.13328	1.17897	0.968579	0.923239	0.689688	0.806464	1.66377	1.34904	1.5064	0.0356915	1.8842	2.31229	2.09825	2.25138	1.76033	2.00585	0.580708
NCU00943	trehalase	19.2913	25.0077	22.1495	14.1051	11.6225	12.8638	0.185593	13.254	15.4282	14.3411	11.4791	10.7893	11.1342	0.135321	72.1583	73.3005	72.7294	54.6869	47.7852	51.236	0.183582
NCU00944	l-allo-threonine aldolase	40.576	50.9701	45.7731	51.9463	56.4589	54.2026	0.278761	15.5028	13.0109	14.2569	33.0488	30.5211	31.7849	1.38348e-08	23.551	23.6501	23.6005	30.7637	31.9025	31.3331	5.46725e-05
NCU00945	fungal specific transcription factor	9.5136	10.7131	10.1134	15.3488	11.9167	13.6328	0.127772	17.5057	17.3298	17.4177	13.43	9.00195	11.216	0.0117057	5.20788	6.18355	5.69572	3.56087	3.25515	3.40801	0.0865975
NCU00946	hypothetical protein	0	0	0	0	0	0	NA	0.273245	0.182738	0.227991	0.173576	0.186104	0.17984	0.904122	0.104839	0.115389	0.110114	0	0.0636015	0.0318008	NA
NCU00947	hypothetical protein	1.01256	1.82595	1.41925	0.199939	0	0.0999697	0.148703	0.264576	0.884704	0.57464	0.280115	0.400444	0.34028	0.748547	0.930535	0.744854	0.837694	0.470135	0.10264	0.286387	0.490968
NCU00948	hypothetical protein	4.25569	9.59284	6.92426	10.5041	5.64607	8.07507	0.7672	5.18927	3.5806	4.38494	4.70918	6.03085	5.37001	0.769824	6.99229	11.87	9.43114	11.1969	9.63425	10.4156	0.444591
NCU00949	hypothetical protein	0.386881	0.589473	0.488177	0.578485	1.00034	0.78941	0.226654	0.440497	0.934071	0.687284	1.17161	0.932983	1.0523	0.216592	0.510123	0.5331	0.521611	0.612824	1.1316	0.872213	0.0201951
NCU00950	tRNA dihydrouridine synthase	6.36756	7.1251	6.74633	6.99133	6.91847	6.9549	0.724781	4.58106	4.20944	4.39525	4.49522	5.73288	5.11405	0.642093	4.95147	3.53879	4.24513	4.64589	3.95313	4.29951	0.502455
NCU00951	inorganic pyrophosphatase	138.063	231.739	184.901	153.901	151.308	152.604	0.965188	69.7037	74.0675	71.8856	77.5983	81.6677	79.633	0.592568	224.569	247.778	236.173	201.394	241.685	221.54	0.406539
NCU00952	mitochondrial ribosomal protein L44	15.8738	13.7759	14.8248	19.1938	21.4655	20.3297	0.195435	9.46102	8.13081	8.79591	11.6081	9.43485	10.5215	0.560095	15.8601	16.8493	16.3547	18.9484	17.3911	18.1698	0.0692941
NCU00953	hypothetical protein	19.5427	15.237	17.3898	28.6228	27.0051	27.8139	0.0432778	22.9102	20.8695	21.8898	16.6569	15.9699	16.3134	0.0558011	12.2724	15.1271	13.6997	16.7183	15.8285	16.2734	0.0134159
NCU00954	protein phosphatase methylesterase 1	25.7013	25.3646	25.533	30.7064	28.4935	29.5999	0.37491	26.5519	25.3789	25.9654	33.563	31.7194	32.6412	0.160329	17.5565	20.0704	18.8134	19.0979	18.007	18.5524	0.237179
NCU00955	monooxygenase	46.0619	37.9569	42.0094	44.638	30.3129	37.4754	0.981847	56.6697	59.5429	58.1063	43.1362	47.0849	45.1106	0.0433522	20.5845	24.0961	22.3403	14.2018	19.142	16.6719	0.638201
NCU00956	hypothetical protein	8.61956	10.7998	9.70967	12.9066	9.36906	11.1378	0.485898	20.8458	21.0668	20.9563	18.8394	20.8919	19.8656	0.740902	9.8056	9.52382	9.66471	8.90627	9.45571	9.18099	0.459753
NCU00957	anchored cell wall protein 2	174.037	188.209	181.123	144.118	128.538	136.328	0.724781	388.631	451.905	420.268	391.02	480.188	435.604	0.920952	244.422	236.195	240.308	188.574	201.661	195.118	0.896321
NCU00958	5-azacytidine resistance protein azr1	26.1468	28.7587	27.4527	25.1591	27.875	26.517	0.81324	31.0562	27.6645	29.3604	31.902	31.5112	31.7066	0.742547	24.3107	27.666	25.9884	25.6112	20.5279	23.0695	0.710406
NCU00959	succinate dehydrogenase iron-sulfur protein	84.2515	69.703	76.9772	70.0808	75.4771	72.7789	0.893265	125.204	138.732	131.968	118.411	124.116	121.264	0.545626	183.291	168.711	176.001	182.937	175.771	179.354	0.0856217
NCU00960	hypothetical protein	1.02672	0.848597	0.937659	0.371682	0.374595	0.373139	0.699883	3.27894	2.46696	2.87295	1.56218	2.1402	1.85119	0.470976	1.41532	1.38466	1.39999	1.31095	0.763218	1.03709	0.902633
NCU00961	hypothetical protein	2.48628	2.07657	2.28142	6.82147	4.01037	5.41592	0.192576	0.877597	1.81663	1.34711	2.78742	1.42315	2.10528	0.662292	1.44308	0.794145	1.11861	1.73766	1.16728	1.45247	0.664017
NCU00962	hypothetical protein	3.63575	3.65889	3.64732	4.19953	4.62162	4.41058	0.351829	6.75376	7.48988	7.12182	5.73476	5.44294	5.58885	0.128817	2.26288	2.71538	2.48913	3.10543	3.03305	3.06924	0.0173271
NCU00963	methylenetetrahydrofolate dehydrogenase	32.887	30.1494	31.5182	27.6398	37.131	32.3854	0.750486	0.567718	0.759346	0.663532	2.01355	0.902222	1.45789	0.150009	32.7551	27.9599	30.3575	137.973	118.765	128.369	3.06992e-44
NCU00964	hypothetical protein	13.4041	10.458	11.9311	14.7214	14.2714	14.4964	0.397909	11.08	10.6683	10.8741	11.6157	10.5771	11.0964	0.974271	15.9535	17.9029	16.9282	21.4128	17.4885	19.4506	0.0110726
NCU00965	hypothetical protein	95.8546	85.2889	90.5717	174.64	134.228	154.434	0.00846557	67.4009	51.1585	59.2797	28.1988	22.6063	25.4026	1.55624e-08	20.118	23.8193	21.9687	48.37	54.2699	51.32	6.42842e-17
NCU00966	DUF850 domain-containing protein	29.6383	34.084	31.8611	36.5343	26.5679	31.5511	0.792591	30.313	36.2339	33.2734	31.5638	37.5637	34.5637	0.921696	31.6348	34.1142	32.8745	24.587	29.6523	27.1196	0.989044
NCU00967	hypothetical protein	50.044	36.4031	43.2235	27.2048	24.8394	26.0221	0.322544	56.4936	46.6981	51.5958	43.6921	36.7337	40.2129	0.0852881	33.5381	59.2893	46.4137	26.4277	28.4599	27.4438	0.110204
NCU00968	SIL1	19.9981	13.649	16.8235	51.3095	39.1426	45.226	9.41071e-05	26.3033	21.9456	24.1244	13.3755	12.3387	12.8571	8.99139e-06	7.27509	8.75203	8.01356	14.1981	16.602	15.4	6.7136e-09
NCU00969	NADH:ubiquinone oxidoreductase 17.8kD subunit	239.321	288.521	263.921	229.844	256.256	243.05	0.895939	152.209	129.775	140.992	193.184	210.138	201.661	0.00885994	239.56	250.237	244.898	259.924	270.504	265.214	0.0107998
NCU00970	hypothetical protein	3.47506	4.90881	4.19193	4.17428	3.4578	3.81604	0.960117	6.60832	4.10457	5.35645	5.98168	5.21091	5.5963	0.948412	2.51613	3.67468	3.09541	2.90426	2.5832	2.74373	0.883757
NCU00971	ribosomal protein S12	583.06	606.297	594.678	462.303	500.002	481.152	0.898398	17.5163	16.543	17.0296	36.8605	30.9878	33.9241	9.39353e-07	211.396	193.369	202.382	265.408	382.535	323.972	2.77083e-05
NCU00972	arabinogalactan endo-1,4-beta-galactosidase	194.176	267.003	230.59	418.231	456.171	437.201	0.000204188	2.88605	3.80941	3.34773	61.8749	23.062	42.4684	5.57379e-06	19.4146	13.1497	16.2821	49.5963	46.1841	47.8902	2.13852e-14
NCU00973	hypothetical protein	3.37815	9.32313	6.35064	12.6413	8.48017	10.5607	0.202674	3.37726	3.64671	3.51199	6.66702	5.5908	6.12891	0.0424893	5.60159	4.56825	5.08492	4.16331	4.09429	4.1288	0.947001
NCU00974	glutaredoxin	18.8221	24.6171	21.7196	16.2295	18.3941	17.3118	0.904967	28.5853	29.0179	28.8016	30.1855	32.5892	31.3874	0.706831	18.224	21.6008	19.9124	16.5324	16.4611	16.4967	0.993369
NCU00975	hypothetical protein	5.63622	5.94388	5.79005	6.48267	5.96081	6.22174	0.662769	16.815	16.8122	16.8136	34.6161	36.7526	35.6844	4.34904e-09	4.54585	5.12356	4.83471	3.61951	3.10251	3.36101	0.492018
NCU00976	hypothetical protein	0.443067	0.659159	0.551113	0.481182	0.646603	0.563893	0.928145	0.106123	0.157716	0.131919	0.56178	0.120466	0.341123	0.487268	1.15366	0.672223	0.912942	0.603437	0.576372	0.589905	0.731704
NCU00977	aconitate hydratase	21.1237	16.8066	18.9652	22.5627	23.1206	22.8417	0.440901	7.15378	6.27983	6.7168	12.6755	9.67741	11.1765	0.0265718	16.7104	12.8352	14.7728	18.0995	20.1888	19.1441	0.0168018
NCU00978	checkpoint protein kinase	16.2243	13.7242	14.9743	10.0906	11.2115	10.6511	0.671046	17.1503	18.145	17.6477	20.5065	15.9917	18.2491	0.930182	11.8027	11.8695	11.8361	9.75198	8.68095	9.21647	0.723579
NCU00979	60S acidic ribosomal protein P2	1548.76	1566.37	1557.56	1189.15	1430.3	1309.72	0.965188	29.309	22.7312	26.0201	43.3009	45.7937	44.5473	0.0011481	380.865	348.306	364.586	601.08	898.413	749.746	1.13087e-08
NCU00980	hypothetical protein	11.9947	17.6666	14.8307	12.9745	13.1286	13.0516	0.966989	25.5986	21.2717	23.4352	17.0481	19.3722	18.2101	0.110973	11.3751	12.2291	11.8021	12.0321	13.0274	12.5297	0.111752
NCU00981	ribosome biogenesis protein nsa-2	47.6223	48.9148	48.2685	60.7918	63.496	62.1439	0.14216	29.6995	23.9107	26.8051	40.864	42.2455	41.5547	0.00573936	33.3592	39.0752	36.2172	42.9701	47.1425	45.0563	0.0016758
NCU00983	integral membrane protein	100.914	117.381	109.147	95.5286	93.8012	94.6649	0.989941	203.263	202.724	202.994	197.799	178.613	188.206	0.583451	110.418	110.555	110.487	90.6474	87.1425	88.8949	0.832131
NCU00984	von Willebrand domain-containing protein	5.90872	8.50648	7.2076	4.89462	4.33904	4.61683	0.482941	166.293	160.242	163.267	159.164	154.718	156.941	0.759168	28.5217	31.1784	29.8501	29.9161	29.5806	29.7484	0.11488
NCU00985	hydrolase	17.7291	86.2892	52.0091	9.61339	6.53296	8.07317	0.000493302	2.2777	1.40442	1.84106	0.359156	0.220045	0.289601	3.42342e-05	8.13482	7.41854	7.77668	5.14097	9.58813	7.36455	0.694626
NCU00986	hypothetical protein	0.184579	0.0915341	0.138057	0.400916	0	0.200458	NA	0.0442104	0.246388	0.145299	0.187228	0.250927	0.219077	0.838872	0.339254	0.746785	0.543019	0.801302	0.463076	0.632189	0.710585
NCU00987	pisatin demethylase	5.52716	5.69457	5.61087	3.46705	3.46814	3.46759	0.457466	3.35531	2.03531	2.69531	5.31648	3.42013	4.3683	0.129621	6.39306	7.10868	6.75087	6.71657	7.80996	7.26327	0.178261
NCU00988	MFS quinate transporter	94.0029	108.377	101.19	84.774	68.1005	76.4372	0.755797	30.7008	33.2768	31.9888	56.3682	53.9694	55.1688	2.34804e-05	56.1283	56.681	56.4046	113.554	113.068	113.311	1.31254e-21
NCU00989	hypothetical protein	0	0.141207	0.0706033	0.30924	0	0.15462	NA	0.954826	1.2163	1.08556	1.29973	2.0129	1.65632	0.728762	0	0.86403	0.432015	0.145428	0.317499	0.231464	0.876875
NCU00990	hypothetical protein	1.76167	2.21081	1.98624	4.56831	3.14811	3.85821	0.0768235	3.78899	4.30006	4.04453	3.61037	4.53567	4.07302	0.987695	1.81721	2.50918	2.16319	3.19502	2.64582	2.92042	0.134893
NCU00992	hypothetical protein	51.6816	58.6694	55.1755	32.0729	25.9762	29.0246	0.0398896	69.2359	69.4392	69.3375	60.0024	63.8303	61.9163	0.394907	43.0316	41.2617	42.1467	31.4748	37.2738	34.3743	0.937957
NCU00993	hypothetical protein	1.52337	1.4873	1.50534	1.86123	1.25054	1.55589	0.865649	1.80159	1.55054	1.67607	1.06235	1.94152	1.50193	0.811433	3.80617	1.39639	2.60128	0.413333	0.583898	0.498615	0.00117575
NCU00994	endothiapepsin	0.891117	0.787754	0.839436	0.483888	0.339256	0.411572	0.538325	4.56576	5.35801	4.96189	4.71601	4.76145	4.73873	0.847474	10.7351	11.639	11.1871	12.2685	12.6795	12.474	0.032477
NCU00995	hypothetical protein	45.9537	58.5575	52.2556	56.0982	33.4777	44.7879	0.990289	101.305	109.635	105.47	321.212	505.867	413.54	8.43011e-21	298.715	450.166	374.441	665.466	617.033	641.25	1.7376e-07
NCU00998	RNA polymerase II mediator complex subunit Nut1	9.17729	10.5413	9.85929	8.12158	7.61511	7.86835	0.88835	23.1102	22.3554	22.7328	17.0455	13.3933	15.2194	0.00496324	9.65335	10.2986	9.97598	9.9697	9.19585	9.58277	0.315684
NCU00999	hypothetical protein	64.6544	323.879	194.267	39.8893	31.3206	35.605	0.00183432	1031.38	803.73	917.555	137.775	167.81	152.792	5.88839e-50	57.4734	78.3617	67.9175	40.9128	42.5909	41.7518	0.054947
NCU01000	X-Pro dipeptidyl-peptidase	6.20647	10.1145	8.16049	8.41923	7.37405	7.89664	0.848159	10.2568	9.21492	9.73586	9.57201	9.5854	9.57871	0.912936	6.74267	6.7444	6.74353	6.83463	6.89469	6.86466	0.284071
NCU01001	hypothetical protein	13.2406	19.2323	16.2365	19.2038	18.2323	18.718	0.541713	17.6779	12.3151	14.9965	12.824	15.7006	14.2623	0.861538	13.4241	12.874	13.1491	16.5788	12.573	14.5759	0.247536
NCU01002	coatomer subunit epsilon	88.5954	94.8113	91.7033	87.4549	96.4357	91.9453	0.719039	103.181	96.4379	99.8095	86.5187	93.3618	89.9403	0.448879	75.9981	79.6273	77.8127	78.3228	87.4053	82.8641	0.0392286
NCU01003	hypothetical protein	0	0	0	0	0	0	NA	0	0	0	0	0	0	NA	0	0	0	0	0	0	NA
NCU01004	phosphatidylserine decarboxylase proenzyme	66.4015	40.8156	53.6085	69.6016	67.3365	68.469	0.411169	56.6699	54.5192	55.5946	48.1252	38.2274	43.1763	0.0731865	32.2385	36.4185	34.3285	40.7009	35.3627	38.0318	0.00985137
NCU01005	hypothetical protein	3.51147	5.57986	4.54567	6.56096	4.25671	5.40883	0.611458	10.346	10.1206	10.2333	10.2643	11.7032	10.9838	0.84503	6.03765	8.59294	7.3153	5.51527	3.747	4.63114	0.372906
NCU01006	complex I intermediate-associated protein CIA84	17.0533	17.5859	17.3196	16.583	18.8997	17.7414	0.700812	27.5154	25.7926	26.654	27.7744	26.9079	27.3412	0.952274	19.5242	20.8213	20.1727	18.6948	17.2049	17.9499	0.652924
NCU01007	mito ribosomal protein S18	35.8352	39.0316	37.4334	28.4097	34.6184	31.514	0.972647	15.0596	16.0506	15.5551	24.1295	23.4587	23.7941	0.0119259	27.3792	32.5327	29.9559	30.1977	34.0726	32.1352	0.0829876
NCU01008	U3 small nucleolar ribonucleoprotein IMP3	24.1376	36.3604	30.249	33.4295	25.1639	29.2967	0.838988	23.6295	22.5607	23.0951	27.4414	33.3728	30.4071	0.151544	36.0187	37.9995	37.0091	35.7875	34.3223	35.0549	0.376884
NCU01009	hypothetical protein	0.662835	0.992316	0.827576	1.65703	0.752875	1.20495	0.466614	2.39641	1.84305	2.11973	1.58572	1.46895	1.52734	0.232021	1.33321	1.63182	1.48252	1.00921	0.585688	0.797449	0.203484
NCU01010	hypothetical protein	5.71231	3.29564	4.50397	3.28432	2.41103	2.84767	0.678245	2.3966	2.43208	2.41434	2.46162	2.51748	2.48955	0.974271	14.0332	15.3698	14.7015	4.99592	4.57931	4.78762	1.68807e-08
NCU01011	hypothetical protein	4.55259	0.273656	2.41313	0	0	0	0.0356973	0.660871	0.147324	0.404097	0	0	0	NA	2.15529	0	1.07765	0	0	0	0.469924
NCU01012	hypothetical protein	0.330244	0.371213	0.350729	0.454296	0.313269	0.383782	0.896668	0.464054	0.540754	0.502404	0.826291	0.502826	0.664559	0.710598	0.485587	0.645796	0.565692	0.539734	0.466429	0.503081	0.915159
NCU01013	delta-aminolevulinic acid dehydratase	34.9541	31.5324	33.2433	57.8537	55.0413	56.4475	0.00440443	18.3441	17.6402	17.9922	37.019	27.6354	32.3272	0.000124976	25.3494	23.0237	24.1866	35.4421	34.4363	34.9392	1.59093e-06
NCU01014	acyltransferase	0	0	0	0	0.0283536	0.0141768	NA	0	0	0	0	0	0	NA	0.166643	0.157211	0.161927	0	0	0	0.0865975
NCU01015	hypothetical protein	6.32458	5.73667	6.03062	8.7277	7.92831	8.32801	0.152995	8.52811	8.7359	8.632	9.79662	9.66108	9.72885	0.620022	7.05417	7.90983	7.482	7.14135	7.5343	7.33783	0.345089
NCU01016	hypothetical protein	6.42858	8.17304	7.30081	7.14335	6.68315	6.91325	0.880691	12.4609	8.61442	10.5376	13.5452	13.2001	13.3727	0.300088	6.13592	8.13417	7.13505	5.80598	8.08139	6.94368	0.535744
NCU01017	hypothetical protein	1.114	2.087	1.6005	1.97158	1.89671	1.93415	0.722758	4.70403	3.70108	4.20255	2.97144	3.67951	3.32548	0.511666	2.27502	3.2134	2.74421	2.10725	2.16226	2.13475	0.902744
NCU01019	hypothetical protein	26.3027	23.9306	25.1167	26.4769	25.47	25.9734	0.685222	36.0285	40.8531	38.4408	32.2022	30.5365	31.3694	0.140773	22.663	26.0957	24.3793	21.4123	23.3571	22.3847	0.495128
NCU01021	eukaryotic translation initiation factor 3 subunit EifCf	88.48	85.5644	87.0222	85.4493	95.9911	90.7202	0.648693	49.1093	47.7432	48.4262	72.1371	68.3261	70.2316	0.00460404	87.2604	90.5728	88.9166	95.902	92.8035	94.3527	0.0168996
NCU01022	DUF1253 domain-containing protein	4.81772	3.72789	4.2728	3.6084	4.9777	4.29305	0.857157	1.19373	1.79625	1.49499	1.32703	1.17439	1.25071	0.694612	5.34348	5.4401	5.39179	4.94236	5.00144	4.9719	0.645534
NCU01023	50S ribosomal protein L17	31.173	34.5614	32.8672	26.7494	38.0643	32.4069	0.81324	25.5422	22.1556	23.8489	31.2299	37.974	34.602	0.0256059	22.8282	24.8777	23.8529	29.2691	29.6485	29.4588	0.00127461
NCU01024	hypothetical protein	28.1229	30.2585	29.1907	23.7247	24.7695	24.2471	0.951406	21.1702	19.6751	20.4227	19.007	22.5294	20.7682	0.990743	33.2578	37.4934	35.3756	27.6045	28.5231	28.0638	0.806647
NCU01025	hypothetical protein	0	0	0	0	0	0	NA	0	0	0	0	0	0	NA	0	0	0	0	0	0	NA
NCU01026	hypothetical protein	13.0933	14.6464	13.8699	24.4786	19.9806	22.2296	0.00999255	16.8977	18.0896	17.4937	28.5231	25.4669	26.995	0.00289775	16.3732	19.3713	17.8723	19.9903	17.1549	18.5726	0.115244
NCU01027	hypothetical protein	2.58979	5.59821	4.094	4.5434	1.81706	3.18023	0.953262	3.37192	3.54566	3.45879	1.48187	1.37217	1.42702	0.0554651	2.25795	2.2165	2.23722	0.881795	1.703	1.2924	0.568966
NCU01032	hypothetical protein	10.5328	17.8661	14.1995	17.2391	16.1725	16.7058	0.42048	50.563	48.8665	49.7148	50.6069	44.3629	47.4849	0.759674	12.5355	18.9543	15.7449	18.6094	16.8488	17.7291	0.0826837
NCU01033	hypothetical protein	1.20469	1.73793	1.47131	1.09027	0.938984	1.01463	0.806679	4.1096	4.26876	4.18918	5.07303	4.18858	4.63081	0.769561	27.7445	33.8966	30.8206	45.2879	30.3456	37.8167	0.0200233
NCU01034	hypothetical protein	0.452454	0.897499	0.674976	0.491377	0.297136	0.394256	0.855466	0.780275	0.33822	0.559248	0.458946	0.738107	0.598526	0.967539	0.166321	0.274586	0.220453	0.0924333	0.25225	0.172342	0.976592
NCU01036	DUF907 domain-containing protein	54.5434	46.163	50.3532	48.3656	43.9198	46.1427	0.938749	85.5215	90.3671	87.9443	101.486	89.8744	95.6801	0.680838	61.9205	60.5718	61.2461	49.5032	48.5009	49.002	0.805453
NCU01038	hypothetical protein	0.200928	0.370098	0.285513	0.249387	0.0942529	0.17182	0.894508	0.110003	0.21457	0.162286	0.0291159	0.343392	0.186254	0.949914	0.527576	0.841965	0.68477	0.293202	0.352065	0.322634	0.439981
NCU01039	hypothetical protein	46.4922	30.0645	38.2783	35.0555	26.7931	30.9243	0.910398	14.1427	15.6604	14.9015	24.0782	22.2583	23.1683	0.0020847	52.1746	56.0557	54.1151	68.0337	55.6318	61.8328	0.00647157
NCU01041	mitochondrial metalloendopeptidase OMA1	9.62504	12.9167	11.2709	7.6798	7.15947	7.41963	0.499023	28.1163	29.1784	28.6473	21.9571	27.8786	24.9179	0.387233	19.9291	14.623	17.2761	15.2491	15.0908	15.17	0.828037
NCU01042	hypothetical protein	0.399921	0.396648	0.398285	0.380035	0.164148	0.272092	0.936378	0.287367	0.90753	0.597449	0.507075	0.271837	0.389456	0.721072	0.643168	0.910144	0.776656	0.817013	0.334444	0.575729	0.913693
NCU01043	hypothetical protein	0	0	0	0	0	0	NA	0.412511	0	0.206256	0.145579	0	0.0727897	NA	0	0	0	0	0	0	NA
NCU01044	spray	15.3265	13.536	14.4312	13.5643	13.7023	13.6333	0.889931	24.0435	28.8239	26.4337	36.2456	35.5879	35.9168	0.0427454	20.1366	20.1281	20.1323	18.6418	16.6216	17.6317	0.742132
NCU01045	ribonuclease T1	113.085	165.962	139.524	242.369	205.266	223.818	0.0096828	110.984	132.663	121.824	149.922	134.507	142.214	0.410839	103.474	120.823	112.149	71.7969	67.7234	69.7601	0.0170035
NCU01047	hypothetical protein	6.86219	7.02557	6.94388	5.45417	6.20862	5.8314	0.967077	15.9194	14.2573	15.0883	12.4197	10.5626	11.4912	0.0775323	9.71374	10.0615	9.88762	10.8958	8.90112	9.89847	0.238053
NCU01048	hypothetical protein	1.24906	1.58826	1.41866	3.96521	3.19001	3.57761	0.00846557	1.04328	0.752437	0.897859	1.29947	0.975288	1.13738	0.740902	0.61809	0.842261	0.730175	0.556152	0.642807	0.599479	0.99389
NCU01049	hypothetical protein	44.8363	27.5366	36.1865	82.8637	49.7437	66.3037	0.0624636	0.0650367	0	0.0325184	0.619708	0.11074	0.365224	0.112296	1.99627	0.858263	1.42727	5.58184	8.13679	6.85932	4.13179e-08
NCU01050	endoglucanase II	13451.3	8865.29	11158.3	17294	18921	18107.5	0.0623519	2.56827	7.1566	4.86243	824.267	219.301	521.784	8.8755e-09	1112.75	814.02	963.383	7963.8	9883.98	8923.89	2.57217e-60
NCU01051	hypothetical protein	12.5057	13.7748	13.1402	19.5887	17.1757	18.3822	0.143158	18.3753	20.4173	19.3963	21.0402	17.5893	19.3148	0.957962	17.6257	18.3655	17.9956	12.2828	8.51401	10.3984	0.0986752
NCU01052	hypothetical protein	23.9156	16.3359	20.1258	52.3891	42.1392	47.2642	0.00115506	20.6169	16.6087	18.6128	20.8967	16.9147	18.9057	0.990241	15.2302	17.227	16.2286	13.1261	11.0874	12.1067	0.650806
NCU01053	hypothetical protein	10.9644	12.8364	11.9004	16.8151	11.8703	14.3427	0.362036	39.9278	39.6059	39.7668	37.9141	36.3111	37.1126	0.630588	25.8408	27.6822	26.7615	20.9538	17.4733	19.2136	0.321383
NCU01054	hypothetical protein	1.55564	2.65379	2.10472	6.75786	2.17946	4.46866	0.246402	4.59051	4.38571	4.48811	5.74377	6.90277	6.32327	0.358962	1.08651	3.39872	2.24262	1.01698	0.763218	0.8901	0.291541
NCU01055	chromate ion transporter	7.39542	5.65346	6.52444	27.9106	23.8265	25.8685	1.35658e-09	2.73059	3.54207	3.13633	3.93768	5.05024	4.49396	0.225038	13.1411	14.9356	14.0384	18.4462	16.2457	17.346	0.00292382
NCU01056	hypothetical protein	13.7579	16.6384	15.1982	10.7	9.32657	10.0133	0.53805	29.8064	30.9005	30.3535	16.9714	14.2868	15.6291	1.78045e-05	20.311	26.35	23.3305	26.2025	29.6913	27.9469	0.0219523
NCU01057	taurine catabolism dioxygenase TauD	309.872	147.09	228.481	667.406	893.121	780.264	0.000168405	8.01586	8.57604	8.29595	7.35131	5.20389	6.2776	0.238902	251.623	244.282	247.953	370.574	345.392	357.983	3.92181e-09
NCU01058	hypothetical protein	3.33371	4.54944	3.94157	7.40433	5.37728	6.39081	0.0731435	9.53385	11.3761	10.455	12.2295	6.97864	9.60407	0.769561	4.86039	5.22272	5.04155	5.81201	4.47181	5.14191	0.388769
NCU01059	glycosyl hydrolase family 47 protein	20.0361	19.3705	19.7033	28.8474	25.0933	26.9703	0.0973533	22.0341	19.6477	20.8409	29.7282	20.5072	25.1177	0.405294	15.204	16.4174	15.8107	16.555	15.2788	15.9169	0.18234
NCU01060	hypothetical protein	4.51553	15.3852	9.95036	2.07698	1.45365	1.76532	0.0038578	19.9007	18.2672	19.084	13.8487	12.4217	13.1352	0.0534202	27.8765	25.0934	26.4849	26.481	31.3352	28.9081	0.120328
NCU01061	dienelactone hydrolase	1.24277	1.1833	1.21303	1.56563	1.90436	1.735	0.615584	0.904913	1.43332	1.16912	2.72291	1.29753	2.01022	0.383348	169.442	219.024	194.233	135.171	70.9495	103.06	0.0417174
NCU01063	hypothetical protein	19.5585	50.9507	35.2546	5.16675	7.78456	6.47566	8.55677e-05	145.259	133.581	139.42	12.3812	14.7382	13.5597	3.58382e-80	15.1477	17.2067	16.1772	16.2969	13.1279	14.7124	0.68501
NCU01064	hypothetical protein	4.47626	27.9292	16.2027	2.74002	1.87069	2.30536	0.00789309	5.45823	4.08486	4.77154	5.20092	9.11683	7.15887	0.351515	72.5497	68.7371	70.6434	47.885	64.0685	55.9767	0.855004
NCU01065	ammonium transporter MEP2	18.4864	18.7783	18.6324	12.0307	14.7765	13.4036	0.702466	37.158	34.962	36.06	28.9386	24.8884	26.9135	0.0400445	25.2456	30.9738	28.1097	10.9312	7.97244	9.45179	9.93416e-10
NCU01066	l-amino acid oxidase	2.99488	3.10365	3.04927	4.10735	3.80333	3.95534	0.326515	8.20335	7.74951	7.97643	48.0604	32.9679	40.5142	3.00271e-27	6.73954	7.43715	7.08835	60.0657	63.3414	61.7035	4.50298e-113
NCU01067	hypothetical protein	8.56247	13.3214	10.9419	7.35417	8.29998	7.82708	0.762661	30.2404	29.9414	30.0909	22.5648	29.3974	25.9811	0.388206	8.71745	10.3305	9.524	9.14644	8.5178	8.83212	0.585215
NCU01068	BAR domain-containing protein	114.45	146.675	130.563	182.014	182.663	182.339	0.0322021	84.2044	81.0701	82.6372	67.6045	63.6346	65.6195	0.0671637	38.7341	41.8021	40.2681	64.0024	61.1627	62.5825	4.97576e-11
NCU01069	amphiphysin-like lipid raft protein	30.3801	36.8482	33.6141	26.8202	25.6014	26.2108	0.838121	48.6498	54.6907	51.6703	56.3626	63.2409	59.8017	0.426019	42.5659	46.5467	44.5563	45.4788	44.9136	45.1962	0.0866664
NCU01070	hypothetical protein	1.11894	3.59358	2.35626	3.6456	2.50777	3.07668	0.676222	11.6903	10.9249	11.3076	19.7814	26.9461	23.3637	0.000165285	8.56916	7.49128	8.03022	17.0356	14.2589	15.6473	3.00844e-06
NCU01071	hypothetical protein	0	0.226874	0.113437	0	0.100149	0.0500744	NA	0.0438315	0.195422	0.119627	0.139217	0.298532	0.218875	0.764088	0.12613	0.0462741	0.086202	0	0	0	NA
NCU01072	class II aldolase/adducin domain-containing protein	32.4694	47.6939	40.0816	29.6385	29.4658	29.5521	0.764256	11.7739	11.1483	11.4611	13.7161	16.8964	15.3062	0.1957	19.792	19.5388	19.6654	17.5908	16.3607	16.9758	0.850448
NCU01073	hypothetical protein	0.935071	1.91467	1.42487	4.09481	1.68377	2.88929	0.195129	5.08624	6.95767	6.02195	4.37528	5.67523	5.02525	0.527297	1.66321	1.34242	1.50281	1.07839	1.17717	1.12778	0.845153
NCU01074	hypothetical protein	9.5674	11.1271	10.3472	13.8849	11.3445	12.6147	0.3309	10.2848	13.1665	11.7257	12.102	16.3819	14.2419	0.446593	11.0428	10.5988	10.8208	9.36559	8.25497	8.81028	0.935999
NCU01075	hypothetical protein	5.39811	4.98721	5.19266	6.30419	4.57296	5.43857	0.795728	0.10627	0.0789671	0.0926186	1.46265	0.120633	0.791641	0.0425966	0.645586	0.186987	0.416287	0.226602	0.371038	0.29882	0.894533
NCU01076	hypothetical protein	1205.38	861.474	1033.43	988.092	972.899	980.495	0.909021	1.10003	2.65658	1.8783	44.8385	9.05306	26.9458	0.00674352	55.3955	31.743	43.5693	115.522	142.746	129.134	6.20915e-10
NCU01077	hypothetical protein	22.2169	22.4621	22.3395	25.1569	19.1333	22.1451	0.811204	3.50635	3.86225	3.6843	4.36738	1.87305	3.12022	0.735669	8.46759	6.40184	7.43471	11.4349	12.0982	11.7666	0.00166686
NCU01078	D-mandelate dehydrogenase	10.7657	11.9149	11.3403	9.96064	7.88935	8.92499	0.874718	9.00849	7.20387	8.10618	8.24871	8.54258	8.39565	0.941233	6.43296	6.33254	6.38275	5.89957	6.64604	6.27281	0.432633
NCU01079	hypothetical protein	0.226707	0.562128	0.394418	1.10794	0.12407	0.616007	0.866935	0.108602	0.242099	0.17535	0.22996	0.123279	0.17662	NA	1.66674	0.229307	0.948022	1.27366	0.379179	0.826417	0.988248
NCU01080	glucanase B	27.3061	21.2618	24.284	8.40967	13.0553	10.7325	0.0653113	13.4061	11.1997	12.3029	14.3864	11.7606	13.0735	0.856214	30.6622	15.3624	23.0123	26.3936	28.2356	27.3146	0.517852
NCU01081	hypothetical protein	6.09906	4.92056	5.50981	4.07805	4.25946	4.16875	0.840802	55.4685	55.2401	55.3543	45.9607	56.0349	50.9978	0.592568	6.42064	8.01051	7.21557	3.34746	3.88246	3.61496	0.0112878
NCU01082	hypothetical protein	8.71461	5.69595	7.20528	6.45458	10.3059	8.38025	0.685706	4.67048	5.2058	4.93814	8.83965	5.55589	7.19777	0.195569	6.71991	8.17289	7.4464	6.85532	6.40359	6.62946	0.78135
NCU01083	S-adenosylmethionine decarboxylase	34.5259	25.6946	30.1103	39.9565	42.1564	41.0565	0.202697	7.83315	8.83615	8.33465	12.19	7.41875	9.80438	0.595648	25.777	24.9584	25.3677	32.0221	30.2872	31.1547	0.000801724
NCU01084	cytosolic Fe-S cluster assembling factor cfd-1	6.34331	6.17487	6.25909	11.7368	11.5716	11.6542	0.00518067	14.5745	15.116	14.8452	15.3411	19.9297	17.6354	0.454139	9.93166	9.6241	9.77788	9.02928	9.69262	9.36095	0.485569
NCU01085	hypothetical protein	5.10613	6.08356	5.59484	5.07455	5.64157	5.35806	0.859664	8.56882	9.6024	9.08561	6.46609	6.56609	6.51609	0.0481918	4.92859	5.27838	5.10349	3.75599	4.3865	4.07124	0.885466
NCU01086	benzoate 4-monooxygenase	2.45895	3.1404	2.79967	2.78023	2.61767	2.69895	0.904923	1.45225	1.18705	1.31965	1.57171	1.31881	1.44526	0.905312	2.2288	3.06635	2.64758	1.37629	1.61504	1.49567	0.32663
NCU01087	hypothetical protein	0	0	0	0.152585	0.256302	0.204444	NA	0.0448696	0.300075	0.172472	0	0	0	NA	0.0860782	0.0473701	0.0667241	0.143515	0	0.0717574	NA
NCU01088	hypothetical protein	6.53458	4.55657	5.54558	1.51851	2.40493	1.96172	0.0513095	1.85906	1.37127	1.61516	2.54714	3.5689	3.05802	0.0700105	18.4615	7.90835	13.1849	3.06052	3.69086	3.37569	7.32347e-05
NCU01089	flavin-containing amine oxidasedehydrogenase	10.5827	16.1981	13.3904	14.5354	10.02	12.2777	0.927539	6.20974	5.96342	6.08658	8.72878	8.72161	8.7252	0.0546848	18.2057	20.8711	19.5384	21.3579	18.4554	19.9067	0.134054
NCU01090	hypothetical protein	0	0.134329	0.0671645	0	0.0296483	0.0148241	NA	0.12976	0	0.06488	0.0824286	0.0294594	0.055944	0.957075	0	0	0	0	0.0604069	0.0302035	NA
NCU01091	hypothetical protein	0	0	0	0	0	0	NA	0	0	0	0	0	0	NA	0	0	0	0	0.254769	0.127385	0.145061
NCU01092	3-oxoacyl-(acyl-carrier-protein) reductase	19.1524	28.9698	24.0611	15.6461	15.3358	15.4909	0.52507	24.6284	22.7454	23.6869	22.923	28.1413	25.5321	0.814982	35.8249	40.8586	38.3417	20.7755	24.5054	22.6404	0.0356743
NCU01093	Ser/Thr protein phosphatase	0.272992	0.386797	0.329895	0.127062	0.128057	0.127559	0.741884	0.112092	0.0416466	0.0768694	0.079117	0.169655	0.124386	0.847507	0.394237	0.236677	0.315457	0.0796722	0.0869701	0.0833212	0.387112
NCU01094	isoamyl alcohol oxidase	4.88289	6.85874	5.87081	6.1105	4.39497	5.25273	0.964464	10.33	11.0376	10.6838	11.2384	11.4296	11.334	0.856248	5.17069	7.42087	6.29578	3.69647	3.86924	3.78286	0.186685
NCU01095	MFS drug transporter	0.588963	0.934627	0.761795	1.11935	1.45044	1.2849	0.397909	5.33238	2.89317	4.11278	2.12082	2.20984	2.16533	0.0432031	2.78745	3.96153	3.37449	5.0535	4.07162	4.56256	0.0515676
NCU01096	hypothetical protein	0.304214	0	0.152107	0.165192	0	0.0825961	NA	0.14573	0.162434	0.154082	0.308579	0.496277	0.402428	NA	0.139785	0.461555	0.30067	0	0.339208	0.169604	NA
NCU01097	hypothetical protein	29.304	17.319	23.3115	26.0401	26.2611	26.1506	0.680122	16.1974	16.8668	16.5321	14.4081	11.0487	12.7284	0.115818	17.4521	18.0527	17.7524	15.0612	16.4408	15.751	0.68501
NCU01098	hypothetical protein	4.78909	5.24661	5.01785	1.1558	1.46178	1.30879	8.91122e-06	5.61796	6.28416	5.95106	4.63556	4.20987	4.42271	0.0855575	3.37517	3.92587	3.65052	3.18666	2.47804	2.83235	0.791008
NCU01099	GTP-binding protein GTR1	0	0.0230629	0.0115315	0.0505074	0.0254516	0.0379795	NA	0.133671	0.173824	0.153747	0.165108	0.177026	0.171067	0.951255	0.0213696	0.04704	0.0342048	0	0.0259281	0.0129641	NA
NCU01100	hypothetical protein	16.8017	21.9676	19.3846	11.8996	14.8512	13.3754	0.617517	35.0276	38.8653	36.9464	37.1549	43.6235	40.3892	0.686565	33.37	40.4176	36.8938	25.5318	25.3746	25.4532	0.163715
NCU01101	mitochondrial import protein 1	32.6371	45.8347	39.2359	40.8558	36.0227	38.4392	0.791113	52.4652	52.7675	52.6163	48.3134	71.8349	60.0742	0.592943	44.4858	48.7774	46.6316	43.9367	44.5463	44.2415	0.343225
NCU01102	mitochondrial export translocase Oxa1	35.7323	30.129	32.9307	33.3314	40.2825	36.8069	0.570153	12.4125	15.2856	13.849	22.9446	18.6636	20.8041	0.0253774	26.7407	24.4382	25.5894	30.8697	30.581	30.7254	0.00372786
NCU01103	carbonic anhydrase	1.89681	0.608649	1.25273	1.57528	1.83187	1.70358	0.774303	0.481048	0.059576	0.270312	0.113178	0.121347	0.117262	0.664777	1.4868	2.31356	1.90018	0.455888	0.622059	0.538974	0.0721566
NCU01104	ATP-dependent RNA helicase MSS116	4.83731	4.36335	4.60033	5.27506	4.96778	5.12142	0.624985	3.26133	4.03904	3.65018	4.11922	3.3557	3.73746	0.97448	2.4514	3.26186	2.85663	3.33477	2.99653	3.16565	0.24509
NCU01105	hypothetical protein	0.852446	1.01657	0.93451	0.793525	0.555377	0.674451	0.839578	1.16673	1.36548	1.26611	1.36907	1.46789	1.41848	0.785918	0.969913	1.08804	1.02898	0.932942	0.701563	0.817253	0.914512
NCU01106	L-amino acid oxidase	1.54472	2.83434	2.18953	2.3906	0.676303	1.53345	0.874718	2.88594	4.00028	3.44311	3.05543	3.52797	3.2917	0.872638	3.49574	2.48038	2.98806	1.59761	1.87313	1.73537	0.240292
NCU01107	short-chain dehydrogenase	56.0101	139.926	97.9682	25.9541	24.8731	25.4136	0.00047119	69.8507	65.7021	67.7764	63.9948	79.0357	71.5153	0.851605	187.811	163.272	175.541	49.7813	53.12	51.4506	4.0605e-19
NCU01108	hypothetical protein	3.92101	5.83336	4.87718	1.38643	1.547	1.46672	0.0264407	8.34322	9.78639	9.06481	5.54967	6.69402	6.12185	0.113031	8.37994	6.22567	7.3028	2.88745	2.6944	2.79093	0.00399847
NCU01109	hypothetical protein	3.33312	10.3898	6.86145	0.646404	0.390882	0.518643	8.03209e-05	13.2298	11.8223	12.5261	1.3886	1.2299	1.30925	8.13605e-17	9.73633	7.52535	8.63084	0.425585	0.331834	0.378709	4.29088e-13
NCU01111	erythromycin esterase	0.262264	0.520235	0.391249	0.162758	0.0820165	0.122387	0.63429	0.682019	1.04026	0.861139	0.532055	0.855687	0.693871	0.787429	3.3054	2.00849	2.65695	0.229624	0.417762	0.323693	6.11865e-05
NCU01112	lipid binding protein	0.906912	3.01133	1.95912	0.513877	0.345269	0.429573	0.122025	2.75779	3.41075	3.08427	2.19982	1.62958	1.9147	0.224763	5.76164	6.38132	6.07148	2.33609	1.97851	2.1573	0.000757374
NCU01113	hypothetical protein	0.214847	0.852353	0.5336	0.661101	0.117579	0.38934	0.962642	0.377374	0.497106	0.43724	0.181608	0.35049	0.266049	0.645897	0.296164	0.470841	0.383503	0.182883	0.51905	0.350966	0.926729
NCU01114	DUF858 domain-containing protein	4.84036	6.53333	5.68684	5.45438	4.58093	5.01766	0.976514	3.10325	4.23623	3.66974	4.72523	5.14545	4.93534	0.388722	7.89314	8.9451	8.41912	5.13014	5.27542	5.20278	0.184196
NCU01115	tRNA-splicing endonuclease subunit SEN2	6.18217	5.19991	5.69104	9.08645	10.0184	9.55243	0.0356973	1.25576	1.32971	1.29274	3.41242	1.47299	2.44271	0.10752	3.7742	3.15968	3.46694	3.65951	3.23962	3.44956	0.515839
NCU01116	ceramide glucosyltransferase	5.41759	5.87157	5.64458	3.65356	3.80174	3.72765	0.579053	9.39729	8.49148	8.94439	8.37594	7.57879	7.97737	0.585755	6.48439	5.87745	6.18092	4.81984	4.7011	4.76047	0.763051
NCU01118	hypothetical protein	17.5165	18.6473	18.0819	20.204	16.6035	18.4037	0.723434	41.1862	46.2499	43.718	70.5952	76.04	73.3176	5.29657e-05	29.8792	30.1121	29.9957	21.6023	23.4984	22.5503	0.543867
NCU01119	lanosterol synthase	13.4359	16.2525	14.8442	14.0149	13.6726	13.8437	0.884139	16.0013	14.3271	15.1642	14.2872	16.2812	15.2842	0.9823	16.4694	17.5098	16.9896	12.6593	11.9325	12.2959	0.373366
NCU01120	meiosis-specific topoisomerase Spo11	1.83722	2.15017	1.99369	0.957728	1.28698	1.12235	0.636076	3.97805	3.80618	3.89212	2.16175	4.67553	3.41864	0.754121	2.90403	4.86872	3.88637	2.66485	2.94992	2.80739	0.753507
NCU01121	hypothetical protein	15.1466	18.0085	16.5776	13.2823	16.9389	15.1106	0.936378	11.4922	12.3573	11.9247	16.8431	20.3609	18.602	0.0271756	17.5941	17.4614	17.5277	20.2286	21.5571	20.8928	0.0196952
NCU01122	hypothetical protein	11.1195	9.08752	10.1035	14.6918	12.654	13.6729	0.17127	16.9896	18.0366	17.5131	22.385	16.0332	19.2091	0.71757	12.9025	12.323	12.6127	9.45148	7.59804	8.52476	0.178407
NCU01123	hypothetical protein	0	0	0	0	0	0	NA	0	0	0	0	0	0	NA	0	0	0	0	0	0	NA
NCU01124	hypothetical protein	4.89163	6.06448	5.47805	2.93582	2.36001	2.64792	0.167486	22.3537	15.2931	18.8234	9.20547	12.7399	10.9727	0.00586881	8.42881	5.66385	7.04633	3.09002	3.76779	3.42891	0.0484073
NCU01127	DUF636 domain-containing protein	3.44184	4.06389	3.75286	2.00246	1.43513	1.7188	0.26543	13.7006	12.6893	13.1949	12.3855	14.5718	13.4787	0.980943	11.1082	8.24741	9.67783	4.18539	5.43683	4.81111	0.044532
NCU01132	MFS monosaccharide transporter	7.88818	13.8026	10.8454	8.21853	4.49244	6.35549	0.516841	30.783	34.7564	32.7697	19.7757	30.5144	25.145	0.158561	53.5143	58.4777	55.996	39.3377	34.0739	36.7058	0.0610937
NCU01134	hypothetical protein	0.170846	0.141207	0.156027	0.030924	0.124665	0.0777946	0.876432	0.190965	0.334483	0.262724	0.0866489	0.185806	0.136228	0.607373	0.758865	0.662423	0.710644	0.494456	0.317499	0.405978	0.594795
NCU01135	hypothetical protein	8.98948	12.7996	10.8946	16.5076	8.2724	12.39	0.644136	32.131	29.2715	30.7012	29.4909	30.841	30.1659	0.881502	15.4391	21.0599	18.2495	13.1823	10.4226	11.8025	0.184173
NCU01136	hypothetical protein	33.3547	18.9428	26.1487	19.457	22.0192	20.7381	0.898811	22.7808	27.89	25.3354	31.628	20.5021	26.0651	0.955747	13.8089	13.2778	13.5433	7.87112	9.35926	8.61519	0.149022
NCU01138	CipA protein	24.8497	30.5645	27.7071	22.4682	20.0232	21.2457	0.815544	9.70372	12.1574	10.9306	22.4985	24.5066	23.5025	6.44579e-06	101.448	64.8023	83.1252	67.6884	49.5508	58.6196	0.499567
NCU01140	NAD(P) transhydrogenase	123.422	92.0062	107.714	109.965	99.9321	104.949	0.863235	15.3819	18.4751	16.9285	43.2987	37.819	40.5589	1.37528e-11	175.409	170.837	173.123	139.008	131.087	135.047	0.645534
NCU01141	CDP-diacylglycerol-glycerol-3-phosphate 3-phosphatidyltransferase	4.99783	6.87149	5.93466	4.13545	5.12299	4.62922	0.906288	8.74058	9.60121	9.17089	10.1927	10.7559	10.4743	0.611174	13.6331	12.0896	12.8613	10.2643	9.02253	9.6434	0.623911
NCU01142	NADH:ubiquinone oxidoreductase 13.4kD subunit	159.608	226.605	193.107	179.612	177.213	178.412	0.88838	110.255	108.758	109.507	125.491	133.268	129.379	0.306303	202.752	215.384	209.068	200.671	200.98	200.825	0.197553
NCU01143	DEAD/DEAH box helicase	11.5939	8.78884	10.1914	9.53959	9.63856	9.58907	0.916109	11.4789	11.7667	11.6228	11.39	8.66274	10.0263	0.412535	13.9081	15.9119	14.91	13.9786	12.7179	13.3482	0.614546
NCU01144	hypothetical protein	10.4187	14.0131	12.2159	13.1364	11.7096	12.423	0.724422	15.4112	14.681	15.0461	14.9501	13.6801	14.3151	0.789066	13.8016	16.7583	15.28	10.7462	9.20875	9.97747	0.16151
NCU01145	hypothetical protein	103.019	134.246	118.632	88.9336	89.219	89.0763	0.75459	47.4051	42.6402	45.0227	45.4983	45.5929	45.5456	0.994883	82.0968	86.5932	84.345	42.7836	50.0145	46.399	0.00113431
NCU01146	signal sequence receptor alpha chain	143.381	158.641	151.011	312.617	248.638	280.628	0.00027001	101.555	80.9395	91.2475	61.1505	58.3359	59.7432	0.00130351	78.4861	80.8292	79.6577	102.76	110.92	106.84	4.18301e-06
NCU01147	tyrosine decarboxylase	2.35679	2.3375	2.34715	9.09777	3.37135	6.23456	0.0167489	3.62173	3.04009	3.33091	4.82856	2.89307	3.86081	0.71428	20.9082	19.9203	20.4142	52.2236	49.5398	50.8817	3.05067e-26
NCU01148	methyltransferase	20.1743	26.8263	23.5003	41.9636	35.8266	38.8951	0.00642756	3.66638	3.25342	3.4599	9.7985	6.42467	8.11159	0.000892017	10.2773	14.3554	12.3163	16.7364	18.1452	17.4408	0.00174209
NCU01149	cupin domain-containing protein	2.57017	5.33001	3.95009	3.80629	2.98364	3.39497	0.990289	4.10405	4.57445	4.33925	5.45111	6.7763	6.11371	0.264646	8.87528	9.33512	9.1052	5.76781	6.94746	6.35763	0.496755
NCU01150	UBA domain-containing protein 3	12.6822	11.9099	12.2961	10.2866	10.8137	10.5502	0.986279	18.3703	17.0285	17.6994	17.9739	16.7249	17.3494	0.881577	13.3827	15.6982	14.5405	11.5775	10.4427	11.0101	0.608803
NCU01151	calpain-B	0.879007	0.697449	0.788228	0.234985	0.0740081	0.154496	0.0407316	0.518251	0.577652	0.547951	0.109738	0.16178	0.135759	0.0116663	1.42919	1.60036	1.51477	0.179575	0.271418	0.225497	3.96411e-07
NCU01153	hypothetical protein	0.289374	0.57401	0.431692	0.314268	0.475096	0.394682	NA	0.415865	0	0.207932	0	1.10149	0.550747	0.722761	0.265933	0	0.132966	0	0.322661	0.161331	NA
NCU01154	submerged protoperithecia-1	33.7719	40.0711	36.9215	18.4336	23.4513	20.9425	0.168248	30.1022	27.9465	29.0244	27.7878	28.0173	27.9025	0.789529	26.4977	33.9429	30.2203	26.255	24.0422	25.1486	0.974001
NCU01156	hypothetical protein	5.06516	6.18748	5.62632	6.15931	3.98141	5.07036	0.962748	6.82019	4.86605	5.84312	6.42725	5.80644	6.11685	0.917651	8.84241	8.94097	8.89169	5.17389	5.77865	5.47627	0.0858574
NCU01157	glutamate-cysteine ligase catalytic subunit	10.0868	8.20413	9.14548	8.05893	9.31754	8.68824	0.899323	6.37084	6.79231	6.58158	7.52704	6.11389	6.82046	0.933988	15.8825	17.302	16.5923	18.884	17.6229	18.2535	0.0181567
NCU01158	hypothetical protein	4.08107	4.24738	4.16423	2.43477	1.71916	2.07696	0.127115	5.96788	5.9351	5.95149	5.33794	5.35822	5.34808	0.59047	2.59079	3.69336	3.14208	2.37231	2.18545	2.27888	0.645534
NCU01159	hypothetical protein	0	0	0	0	0.142182	0.071091	NA	0.248912	0	0.124456	0	0.141276	0.070638	NA	0.119379	0.131391	0.125385	0.39807	0	0.199035	NA
NCU01160	ATP-dependent RNA helicase dbp-5	46.3238	47.7434	47.0336	37.8343	38.8751	38.3547	0.912419	58.1562	62.522	60.3391	57.4325	55.5578	56.4951	0.642407	65.7667	68.4674	67.117	58.318	61.7218	60.0199	0.581153
NCU01161	actin polymerization protein Bzz1	26.1524	21.3961	23.7743	44.1646	34.6739	39.4193	0.0221138	35.4645	33.3518	34.4081	45.5459	38.2915	41.9187	0.241184	24.9832	25.93	25.4566	27.2063	29.2952	28.2507	0.0143882
NCU01162	glycolipid-anchored surface protein 5	2.14488	5.81467	3.97977	3.61056	2.48459	3.04757	0.930992	8.68221	8.57027	8.62624	4.00682	4.41266	4.20974	1.25975e-05	9.06717	7.95475	8.51096	4.10797	3.38811	3.74804	0.000192413
NCU01163	GAF domain nucleotide-binding protein	13.5788	14.5084	14.0436	13.5404	11.6198	12.5801	0.965188	12.8913	10.9415	11.9164	16.0902	18.057	17.0736	0.126241	39.9323	48.6953	44.3138	57.3728	54.9888	56.1808	0.000958193
NCU01164	transcription elongation complex subunit	43.755	38.6515	41.2033	31.6462	33.8024	32.7243	0.872283	102.642	110.417	106.529	79.6312	73.4751	76.5531	0.00538451	50.8113	59.3318	55.0715	31.6529	31.3514	31.5021	0.000478931
NCU01165	LEM3/CDC50 family protein	62.9552	81.5918	72.2735	67.7616	60.9496	64.3556	0.953262	103.207	106.973	105.09	108.156	117.988	113.072	0.734188	65.8961	72.3981	69.1471	67.9546	63.5984	65.7765	0.252893
NCU01166	camp-dependent protein kinase regulatory chain	23.0523	21.6426	22.3474	33.6796	31.1011	32.3904	0.0433673	16.625	16.4055	16.5153	20.9028	18.2666	19.5847	0.360807	34.7605	36.6551	35.7078	73.4836	64.4951	68.9893	1.95064e-18
NCU01167	hypothetical protein	4.03438	5.75895	4.89667	3.80817	4.37451	4.09134	0.981262	11.09	13.0859	12.088	7.41962	9.26735	8.34348	0.0772882	5.12822	4.53829	4.83326	3.19665	2.69067	2.94366	0.299435
NCU01169	NADH:ubiquinone oxidoreductase 24	89.353	111.061	100.207	80.3343	94.582	87.4582	0.978435	89.0426	85.5405	87.2915	103.947	120.106	112.027	0.0908697	106.762	112.61	109.686	107.643	107.228	107.435	0.140342
NCU01170	hypothetical protein	49.1358	58.7354	53.9356	39.008	39.0638	39.0359	0.640062	61.0119	65.2129	63.1124	52.4718	55.9883	54.23	0.261649	62.9849	64.8526	63.9188	62.6747	58.4205	60.5476	0.266994
NCU01171	DNA replication licensing factor mcm5	19.9003	18.9353	19.4178	13.7513	15.219	14.4852	0.758373	13.6429	15.1224	14.3826	8.88255	7.07841	7.98048	0.000236761	20.5176	27.1506	23.8341	11.7251	11.5895	11.6573	0.000169466
NCU01172	GARP complex component	12.2565	10.2214	11.2389	17.6038	14.0614	15.8326	0.128695	23.6698	20.5854	22.1276	18.4467	17.4193	17.933	0.141842	12.3133	13.9808	13.147	13.2406	11.2193	12.23	0.473198
NCU01173	hypothetical protein	0.470958	0.934205	0.702582	0.511473	0.515481	0.513477	0.946261	6.85027	6.12663	6.48845	6.5143	8.61421	7.56426	0.671719	1.77057	1.77552	1.77305	3.14881	2.57793	2.86337	0.0535831
NCU01174	anaphase-promoting complex subunit CDC23	11.476	12.4405	11.9582	11.2706	10.2247	10.7477	0.951647	9.12783	10.6035	9.86564	10.2444	10.8324	10.5384	0.824244	12.8631	14.1888	13.5259	8.94182	7.96736	8.45459	0.0402611
NCU01175	farnesyl-pyrophosphate synthetase	131.334	136.44	133.887	114.156	123.223	118.69	0.965188	108.109	115.501	111.805	120.75	124.718	122.734	0.628172	155.349	157.125	156.237	118.459	122.457	120.458	0.592227
NCU01176	hypothetical protein	8.27688	12.5171	10.397	5.37239	4.62212	4.99725	0.0454696	25.3156	26.0011	25.6583	17.599	16.5467	17.0729	0.00100012	14.1927	12.6187	13.4057	9.05846	8.2469	8.65268	0.0856217
NCU01177	NAD dependent epimerase/dehydratase	17.6962	29.6402	23.6682	21.5065	20.3244	20.9154	0.962748	34.5142	27.9286	31.2214	42.3415	45.1685	43.755	0.0318881	42.1502	53.1495	47.6499	59.5773	60.5713	60.0743	0.000541755
NCU01178	6-phosphofructo-2-kinase/fructose-2,6-bisphosphatase	30.4998	24.7946	27.6472	32.9952	29.6931	31.3442	0.525999	32.7913	35.1391	33.9652	38.8168	36.9657	37.8913	0.580052	38.7914	31.3283	35.0599	31.9199	32.8872	32.4035	0.567757
NCU01179	outer membrane translocase 40 kDa subunit	51.4896	43.9839	47.7368	46.7255	54.9358	50.8307	0.66072	24.4006	23.4734	23.937	32.4933	27.7768	30.1351	0.180476	50.7	45.3178	48.0089	50.8508	57.5735	54.2121	0.0250305
NCU01180	ubiquitin C-terminal hydrolase	10.515	7.46747	8.99125	7.12174	6.25494	6.68834	0.792594	6.80285	6.46883	6.63584	10.0717	7.79993	8.93584	0.132824	14.2979	11.0114	12.6546	15.5274	16.2647	15.8961	0.0106319
NCU01181	acyl-CoA dehydrogenase family member 11	34.648	44.9608	39.8044	22.655	23.0938	22.8744	0.144812	29.0782	32.0287	30.5535	29.0303	43.1345	36.0824	0.478118	110.251	76.0373	93.1443	97.8227	95.5025	96.6626	0.262688
NCU01182	hypothetical protein	9.66994	14.4674	12.0687	6.05189	6.05446	6.05318	0.147152	9.93193	11.7704	10.8512	10.3074	10.8732	10.5903	0.906023	10.807	10.6512	10.7291	9.45898	12.7925	11.1258	0.345089
NCU01183	GTP-binding protein 1	33.3999	40.793	37.0965	29.7136	35.9278	32.8207	0.964841	18.0838	19.811	18.9474	28.1901	28.3089	28.2495	0.0135049	46.3883	47.0198	46.7041	54.0215	52.1147	53.0681	0.00526182
NCU01184	pre-mRNA splicing factor cwc2	8.30924	9.55564	8.93244	8.72707	8.95662	8.84185	0.787722	9.79495	7.59291	8.69393	9.62339	9.31136	9.46737	0.78186	7.21083	8.97904	8.09493	7.3058	8.25647	7.78113	0.469209
NCU01185	urease accessory protein UreF	1.07901	1.11299	1.096	1.87494	1.2755	1.57522	0.609931	0.37216	0.967905	0.670033	0.788036	0.704096	0.746066	0.92722	2.18153	3.23051	2.70602	1.67531	1.39563	1.53547	0.396283
NCU01186	hypothetical protein	14.596	14.3805	14.4882	9.9861	12.5434	11.2647	0.861734	22.7566	18.6258	20.6912	21.3638	20.0426	20.7032	0.960918	13.6449	14.6067	14.1258	10.7371	10.0801	10.4086	0.474856
NCU01187	cpc-3 protein	5.47803	5.29243	5.38523	5.26086	4.25616	4.75851	0.981897	23.0059	24.7031	23.8545	25.739	21.4539	23.5965	0.915023	25.9974	23.7616	24.8795	36.5407	29.1167	32.8287	0.00028612
NCU01188	ubiquitin conjugating enzyme	7.40952	18.5319	12.9707	7.25178	7.62916	7.44047	0.528081	46.4656	44.129	45.2973	32.9746	36.4057	34.6902	0.0505437	16.8483	14.4262	15.6372	13.1328	9.20886	11.1708	0.511422
NCU01189	hypothetical protein	13.1639	13.0561	13.11	14.6882	12.8967	13.7924	0.632547	25.0452	24.634	24.8396	27.1472	22.4085	24.7778	0.948641	14.2128	16.1716	15.1922	14.5394	12.8607	13.7001	0.589387
NCU01190	DUF410 domain-containing protein	34.1404	32.3996	33.27	22.2328	29.2355	25.7342	0.854179	27.0324	25.0086	26.0205	37.1107	36.8912	37.001	0.0186944	52.6083	60.2487	56.4285	60.1077	56.8394	58.4735	0.0570687
NCU01191	hypothetical protein	3.08086	3.55892	3.31989	3.50335	2.57868	3.04101	0.957933	22.6413	20.6304	21.6359	16.1401	22.666	19.403	0.598893	4.69661	6.48902	5.59282	3.6283	4.3648	3.99655	0.663038
NCU01192	DNA polymerase delta catalytic subunit	14.0944	12.4832	13.2888	10.2709	10.228	10.2494	0.821632	25.6567	25.3162	25.4865	19.9295	15.9723	17.9509	0.0144173	15.7634	18.5471	17.1552	10.3802	9.60229	9.99124	0.00558615
NCU01193	hypothetical protein	20.6181	12.2971	16.4576	17.008	14.4575	15.7328	0.924723	17.7008	17.4526	17.5767	16.7073	14.1915	15.4494	0.408317	10.0814	10.5675	10.3244	9.32159	9.28389	9.30274	0.592748
NCU01195	Glu/Leu/Phe/Val dehydrogenase	998.336	361.519	679.928	1391.8	2033.86	1712.83	0.0254764	26.4132	32.2007	29.307	304.346	125.995	215.17	4.73304e-05	552.308	657.147	604.727	905.856	830.383	868.119	1.67004e-08
NCU01196	hypothetical protein	27.0724	17.9449	22.5087	28.1072	26.7292	27.4182	0.478209	4.87233	5.71755	5.29494	9.46573	8.92597	9.19585	0.00151967	10.1646	11.0686	10.6166	8.77782	8.85199	8.8149	0.989493
NCU01197	cell wall biogenesis protein phosphatase Ssd1	139.896	80.8378	110.367	130.957	127.267	129.112	0.610602	219.92	233.982	226.951	187.558	151.853	169.706	0.02806	131.288	136.536	133.912	112.639	106.838	109.738	0.936249
NCU01198	hypothetical protein	9.56417	8.1732	8.86868	8.65126	7.92641	8.28884	0.923685	9.09145	9.68015	9.3858	8.51088	8.63634	8.57361	0.669516	8.03208	7.95631	7.9942	6.8871	6.34849	6.6178	0.992137
NCU01199	SNARE domain-containing protein	10.3801	19.6059	14.993	9.52152	11.8594	10.6904	0.810668	40.5328	36.4785	38.5057	36.2435	45.696	40.9697	0.834917	19.7626	22.4624	21.1125	14.9962	15.3554	15.1758	0.441289
NCU01200	peptidyl-prolyl cis-trans isomerase B	608.81	623.022	615.916	1227.53	1066.33	1146.93	0.000150989	508.981	430.152	469.567	521.828	589.115	555.472	0.303212	390.608	435.548	413.078	477.512	522.515	500.014	0.000315251
NCU01201	trm-112	29.2568	26.6128	27.9348	21.0029	21.1675	21.0852	0.797968	21.9069	23.653	22.78	36.1596	41.6458	38.9027	0.000929326	34.1781	39.0106	36.5944	32.5863	35.3869	33.9866	0.507808
NCU01202	hypothetical protein	59.0527	99.7997	79.4262	76.8791	60.6826	68.7809	0.984075	114.255	107.762	111.008	113.556	155.047	134.301	0.307665	79.8761	88.2045	84.0403	67.1949	70.6044	68.8997	0.955723
NCU01203	hypothetical protein	5.93217	9.16385	7.54801	6.44249	5.34378	5.89314	0.917486	6.8906	7.28795	7.08928	8.9993	10.0485	9.52391	0.306303	5.69284	9.55785	7.62535	7.93636	6.08774	7.01205	0.766403
NCU01204	tropomyosin	239.662	355.463	297.563	180.94	192.856	186.898	0.351813	301.118	306.586	303.852	339.017	434.983	387	0.121288	374.122	433.521	403.822	276.66	315.871	296.265	0.415417
NCU01205	hypothetical protein	5.73274	8.92726	7.33	6.10954	5.8642	5.98687	0.958187	8.72628	8.41053	8.5684	9.70072	10.9253	10.313	0.437481	5.44068	6.93652	6.1886	2.107	3.1961	2.65155	0.00928633
NCU01206	histone-lysine N-methyltransferase	12.6352	9.33155	10.9834	10.8599	12.6949	11.7774	0.701969	16.8865	14.8589	15.8727	14.625	11.1703	12.8976	0.211996	13.4994	12.9663	13.2329	11.6	9.28079	10.4404	0.783616
NCU01207	vacuolar membrane ATPase 1	164.095	157.827	160.961	120.387	124.946	122.666	0.773012	133.531	146.063	139.797	151.615	150.064	150.839	0.714927	190.913	209.242	200.077	147.352	154.873	151.113	0.479899
NCU01208	hypothetical protein	27.4466	26.7591	27.1028	30.6149	25.6902	28.1526	0.67078	28.9124	32.0601	30.4862	30.0319	32.068	31.0499	0.983338	28.6859	29.8942	29.29	29.4835	28.5225	29.003	0.137953
NCU01209	hypothetical protein	3.10841	3.01521	3.06181	2.22581	2.69191	2.45886	0.944784	4.25443	5.69048	4.97246	3.15301	2.48901	2.82101	0.0515953	4.83426	4.49152	4.66289	3.52406	2.70422	3.11414	0.482657
NCU01210	para-aminobenzoic acid synthetase	1.2411	1.05509	1.1481	0.79428	0.557927	0.676104	0.678981	0.997972	1.49103	1.2445	0.696896	0.819507	0.758201	0.288792	1.67011	1.50192	1.58601	0.565957	0.469527	0.517742	0.0133486
NCU01211	hypothetical protein	10.0659	13.3742	11.72	7.49417	8.80016	8.14717	0.658269	11.8073	9.69017	10.7487	12.5435	12.9211	12.7323	0.440316	4.98403	6.01918	5.50161	4.44045	3.41186	3.92615	0.557537
NCU01212	hypothetical protein	0	0	0	0.143521	0.0723228	0.107922	NA	2.65886	1.97574	2.3173	6.76945	9.98881	8.37913	6.60483e-05	0	0	0	0	0	0	NA
NCU01213	superoxide dismutase	35.3617	35.978	35.6698	41.5577	36.1057	38.8317	0.516841	57.5213	48.4319	52.9766	60.5475	77.2935	68.9205	0.109603	29.996	30.8529	30.4245	31.6243	35.6209	33.6226	0.0217606
NCU01214	hypothetical protein	3.05289	3.45705	3.25497	3.75933	2.1575	2.95842	0.964841	10.5481	9.72913	10.1386	13.484	11.1371	12.3106	0.385485	1.2592	2.23691	1.74805	1.22773	1.50101	1.36437	0.920113
NCU01215	thioesterase	6.35281	7.22663	6.78972	7.46253	7.74805	7.60529	0.551733	8.07392	7.97479	8.02436	9.62649	10.2931	9.9598	0.340904	17.3954	15.2118	16.3036	14.9649	13.0685	14.0167	0.882284
NCU01216	ubiquitin ligase complex F-box protein GRR1	26.3791	30.8731	28.6261	23.9084	23.7503	23.8294	0.953262	50.0994	50.0523	50.0759	41.3893	41.0034	41.1963	0.120939	29.1234	31.596	30.3597	25.263	24.5011	24.8821	0.948032
NCU01218	hypothetical protein	36.0967	47.7238	41.9103	41.6088	37.9288	39.7688	0.843576	42.6905	39.7307	41.2106	38.1814	42.325	40.2532	0.860889	42.0597	39.6693	40.8645	41.7421	43.1694	42.4557	0.0922321
NCU01219	glutaredoxin	89.2598	140.914	115.087	125.224	115.622	120.423	0.637045	478.243	484.704	481.474	611.214	861.299	736.257	0.004428	1039.72	1170.11	1104.92	712.84	689.911	701.375	0.00684095
NCU01220	BAG domain-containing protein	8.9636	11.3441	10.1538	15.9896	14.6795	15.3345	0.0182865	25.077	28.0235	26.5502	23.9991	24.8491	24.4241	0.581048	14.5616	14.1398	14.3507	13.2852	10.7032	11.9942	0.977763
NCU01221	60S ribosomal protein L16	796.717	767.531	782.124	611.114	773.11	692.112	0.973311	7.60176	6.06294	6.83235	15.9534	8.70583	12.3296	0.022296	210.55	191.931	201.241	341.442	446.483	393.962	2.36998e-10
NCU01223	hypothetical protein	3.86881	9.20912	6.53896	6.48251	3.87159	5.17705	0.964511	6.46011	7.43664	6.94838	6.61528	7.09276	6.85402	0.961819	7.00922	6.93192	6.97057	4.06477	4.31384	4.18931	0.445123
NCU01224	26S protease regulatory subunit 4	66.835	71.5686	69.2018	58.8351	59.2424	59.0388	0.982495	161.917	177.436	169.676	146.315	154.607	150.461	0.365465	83.1798	92.915	88.0474	72.2296	75.5081	73.8689	0.933163
NCU01225	ubiquitin conjugating enzyme	34.1328	45.4878	39.8103	29.1828	25.196	27.1894	0.538534	65.4603	70.8596	68.16	84.8119	91.1573	87.9846	0.0783308	48.1189	54.3885	51.2537	43.3642	44.6811	44.0226	0.819568
NCU01227	succinyl-CoA ligase alpha-chain	112.567	97.3922	104.98	77.453	95.4272	86.4401	0.937184	72.2774	78.7225	75.4999	71.7397	71.7899	71.7648	0.723316	162.606	174.742	168.674	196.945	195.341	196.143	0.000365759
NCU01229	elongator complex protein 3	14.9015	16.6383	15.7699	20.552	19.6123	20.0822	0.159724	21.7875	23.4793	22.6334	26.1273	27.6403	26.8838	0.344112	17.7481	19.7884	18.7682	20.731	20.0306	20.3808	0.0342752
NCU01230	serum paraoxonase/arylesterase	22.1791	38.7727	30.4759	18.8538	16.4517	17.6528	0.324024	76.4672	88.401	82.4341	28.7772	39.774	34.2756	2.60393e-10	39.7385	41.7683	40.7534	15.3208	15.6211	15.471	7.94536e-12
NCU01231	carboxylic acid transporter	221.868	268.794	245.331	179.445	140.279	159.862	0.369788	89.7393	110.708	100.224	212.013	262.623	237.318	3.18954e-11	451.031	481.824	466.428	320.924	265.479	293.201	0.0132337
NCU01233	aldose reductase	23.7857	43.2542	33.52	24.7169	22.663	23.6899	0.732945	34.3117	32.2141	33.2629	37.0956	52.0028	44.5492	0.100207	51.0191	56.4745	53.7468	47.2692	47.5921	47.4307	0.662035
NCU01234	eukaryotic initiation factor 4A-12	52.5501	60.0017	56.2759	42.5144	45.3283	43.9214	0.836357	33.3771	38.9059	36.1415	38.5163	39.1661	38.8412	0.777204	44.3073	51.1716	47.7394	39.787	40.3738	40.0804	0.933422
NCU01235	splicing factor 3a subunit 3	23.8118	23.0395	23.4257	23.6626	23.3019	23.4823	0.757604	16.5724	17.8502	17.2113	15.6618	15.2849	15.4733	0.562695	15.8454	15.9538	15.8996	14.9223	14.8673	14.8948	0.475753
NCU01236	GIY-YIG catalytic domain-containing protein	4.26079	6.87169	5.56624	5.5528	3.77142	4.66211	0.982495	9.33575	8.34837	8.84206	9.62098	7.33361	8.47729	0.86997	4.22207	6.55817	5.39012	5.41193	7.47753	6.44473	0.19556
NCU01238	PHD transcription factor	13.3628	9.99753	11.6802	11.7022	10.3735	11.0379	0.912294	21.1947	22.4691	21.8319	19.2271	14.3901	16.8086	0.0906806	17.448	15.8287	16.6383	16.6794	14.6674	15.6734	0.407198
NCU01240	hypothetical protein	122.794	138.565	130.68	84.8924	96.4689	90.6807	0.538534	171.418	161.185	166.302	117.346	135.719	126.532	0.0250157	161.134	171.252	166.193	100.653	115.691	108.172	0.0511077
NCU01241	mitochondrial carrier protein	31.4236	14.3347	22.8792	34.4886	42.1946	38.3416	0.178244	17.4844	17.0986	17.2915	18.4302	15.0811	16.7557	0.84503	19.2194	18.4048	18.8121	44.63	42.7768	43.7034	1.68284e-25
NCU01242	G2/mitotic-specific cyclin	10.7503	13.2693	12.0098	9.57257	9.09629	9.33443	0.84497	30.8989	35.6843	33.2916	24.6829	21.9625	23.3227	0.00927257	17.6326	18.0855	17.8591	11.5438	10.1441	10.844	0.0147342
NCU01243	C6 finger domain-containing protein	39.7737	48.4059	44.0898	32.7759	31.3354	32.0557	0.652213	60.1637	58.7794	59.4716	55.4866	49.5948	52.5407	0.377399	48.767	51.7267	50.2468	34.8311	31.5611	33.1961	0.0424925
NCU01245	hypothetical protein	8.82471	9.46361	9.14416	9.25443	10.2325	9.74345	0.653644	8.05846	7.53907	7.79876	12.7836	11.4569	12.1203	0.0200757	10.4161	10.0417	10.2289	9.04232	8.36386	8.70309	0.915473
NCU01246	urease accessory protein UreD	5.07934	4.62728	4.85331	8.82608	6.9597	7.89289	0.0941526	6.88507	5.86616	6.37561	8.39621	10.5163	9.45623	0.110789	4.39126	5.1376	4.76443	5.99546	6.88026	6.43786	0.0293851
NCU01247	hypothetical protein	12.8303	11.5098	12.17	8.23567	9.20847	8.72207	0.678818	30.1747	30.8111	30.4929	20.9914	21.9928	21.4921	0.00422716	11.791	13.0808	12.4359	7.394	6.50542	6.94971	0.00234558
NCU01248	hypothetical protein	4.33243	5.25184	4.79214	5.22793	3.85587	4.5419	0.898811	22.3892	24.675	23.5321	17.0679	17.4193	17.2436	0.0309687	4.16244	5.09034	4.62639	3.06204	2.87896	2.9705	0.290138
NCU01249	importin alpha subunit	106.003	113.544	109.773	103.829	98.421	101.125	0.900527	160.09	184.095	172.092	192.418	182.232	187.325	0.683231	145.429	167.343	156.386	139.549	129.965	134.757	0.782458
NCU01250	cystinosin	14.3553	20.4176	17.3865	16.519	15.4784	15.9987	0.910446	30.843	30.3337	30.5883	36.4342	40.1934	38.3138	0.173125	22.9604	27.0627	25.0116	18.0953	21.1151	19.6052	0.795938
NCU01252	MYND domain-containing protein	11.8629	11.6043	11.7336	13.7406	12.7239	13.2322	0.455676	12.6858	15.0763	13.881	16.2899	12.4657	14.3778	0.929815	6.79214	7.38693	7.08953	6.94811	6.74648	6.84729	0.339153
NCU01253	hypothetical protein	9.25652	17.1867	13.2216	7.48007	7.05851	7.26929	0.289343	17.0855	18.3411	17.7133	13.639	16.1741	14.9065	0.30553	15.2798	15.8411	15.5605	7.7524	8.68263	8.21751	0.00173845
NCU01254	cation efflux family protein family	23.2175	32.5598	27.8886	15.8795	17.0204	16.45	0.230933	54.2966	54.0159	54.1563	38.3164	42.3974	40.3569	0.019842	33.1662	30.8239	31.9951	18.5536	16.0628	17.3082	0.000749479
NCU01255	mitochondrial dynamin GTPase	32.472	33.0639	32.768	23.9961	25.408	24.702	0.75459	80.8909	74.1456	77.5182	41.4371	37.1801	39.3086	2.4107e-09	34.226	36.7804	35.5032	31.2502	29.3915	30.3209	0.842286
NCU01256	glutamine amidotransferase	29.1371	48.8089	38.973	24.4075	20.3309	22.3692	0.259978	121.967	108.629	115.298	34.6622	34.2049	34.4335	1.06811e-28	29.4151	32.1801	30.7976	29.8064	27.3527	28.5796	0.415987
NCU01257	hypothetical protein	20.2111	17.1911	18.7011	14.4693	22.4049	18.4371	0.859933	4.21356	3.31518	3.76437	9.15167	5.73259	7.44213	0.0104581	7.34037	7.42485	7.38261	15.8883	15.3966	15.6425	2.72576e-11
NCU01258	cyanase	141.247	171.202	156.225	186.97	169.971	178.47	0.326937	49.1857	53.0218	51.1037	62.0176	75.3697	68.6937	0.0679265	194.373	214.947	204.66	136.968	159.631	148.299	0.370943
NCU01259	hypothetical protein	13.9893	18.3533	16.1713	16.1062	16.1355	16.1209	0.775544	5.38659	4.91665	5.15162	9.07083	10.7848	9.9278	0.00537204	12.612	13.7467	13.1793	15.9628	15.6479	15.8053	0.0219591
NCU01260	hypothetical protein	1.59582	1.5754	1.58561	2.09585	1.53546	1.81565	0.591359	2.32539	2.72666	2.52603	2.52219	1.7517	2.13695	0.501733	2.23734	2.60512	2.42123	1.58459	1.70491	1.64475	0.343637
NCU01261	hypothetical protein	0.95649	1.63859	1.29754	0.188868	0.856565	0.522717	0.70961	1.58286	1.57857	1.58072	0.70561	0.661973	0.683791	0.319926	0.479458	0.703608	0.591533	0.266461	0	0.13323	0.435365
NCU01262	hypothetical protein	0	0.181967	0.0909836	0	0	0	NA	0.527334	0.195925	0.36163	0	0	0	NA	0	0	0	0	0	0	NA
NCU01266	phosphoinositide-specific phospholipase C	2.93012	5.38423	4.15718	1.91178	1.54141	1.72659	0.0538796	6.855	6.91302	6.88401	5.21856	3.87837	4.54847	0.0201022	2.9015	2.60762	2.75456	2.20416	1.51962	1.86189	0.441105
NCU01267	palmitoyltransferase PFA3	11.4394	14.9391	13.1893	15.8482	13.4388	14.6435	0.484135	31.8993	30.5043	31.2018	28.6686	30.6284	29.6485	0.727221	12.5012	13.6574	13.0793	14.0494	13.3912	13.7203	0.0749825
NCU01268	ubiquitin-conjugating enzyme E2 6	25.5237	33.5644	29.544	47.0251	36.8106	41.9179	0.0619424	51.698	39.0891	45.3935	32.2253	33.6369	32.9311	0.0349234	14.0184	13.5764	13.7974	19.0783	18.9508	19.0145	0.000141953
NCU01269	cell cycle regulatory protein	8.84091	12.359	10.6	10.3975	10.4299	10.4137	0.785588	23.2324	21.2625	22.2475	17.4803	17.8798	17.68	0.097265	9.78817	12.6645	11.2263	10.681	7.90633	9.29366	0.999797
NCU01270	ribose-phosphate pyrophosphokinase II	6.2096	10.7886	8.4991	5.63555	4.2776	4.95657	0.417364	10.1512	11.1756	10.6634	5.39574	5.45461	5.42517	4.21205e-05	8.77934	13.1765	10.9779	5.05658	4.47875	4.76766	0.000730414
NCU01271	ornithine decarboxylase	89.6469	69.4692	79.558	108.597	112.574	110.586	0.136674	18.9293	21.7947	20.362	47.1966	33.0546	40.1256	2.05503e-05	55.6687	50.9006	53.2846	94.762	88.1854	91.4737	2.99964e-12
NCU01272	mitochondrial presequence protease	12.4687	10.0821	11.2754	9.54825	10.4043	9.97627	0.98372	43.8366	46.4359	45.1363	38.9521	34.8834	36.9177	0.128907	22.9471	25.9673	24.4572	23.6833	22.1026	22.8929	0.345478
NCU01273	beta-taxilin	20.0391	25.6421	22.8406	28.1562	22.8803	25.5182	0.467329	23.3197	24.0681	23.6939	29.905	27.6995	28.8023	0.263707	24.7752	22.7965	23.7858	22.4082	19.29	20.8491	0.779835
NCU01274	hypothetical protein	9.21672	11.4452	10.3309	17.5371	13.1226	15.3299	0.0527748	15.9018	16.5841	16.243	22.1563	17.6638	19.91	0.293383	9.27923	9.47401	9.37662	8.78311	5.97399	7.37855	0.830789
NCU01275	oxidoreductase	79.4635	65.7947	72.6291	99.9379	121.921	110.93	0.0565105	55.06	41.4442	48.2521	88.9159	80.48	84.698	0.000107845	94.6408	100.325	97.483	148.859	126.578	137.718	2.81546e-07
NCU01276	N-acetyltransferase 5	13.528	17.0005	15.2643	15.3021	13.4009	14.3515	0.886941	11.8071	12.3459	12.0765	14.3736	17.0264	15.7	0.238152	13.7602	16.363	15.0616	14.2695	15.1289	14.6992	0.390042
NCU01277	hypothetical protein	13.1791	12.8343	13.0067	11.0353	13.118	12.0766	0.912419	17.1614	15.9056	16.5335	14.0289	13.5067	13.7678	0.264193	13.7277	13.8134	13.7706	13.7503	12.1774	12.9638	0.453448
NCU01278	hypothetical protein	22.1983	18.3653	20.2818	30.672	25.4395	28.0558	0.140965	21.4257	17.114	19.2699	16.6089	15.1187	15.8638	0.245253	18.01	22.0268	20.0184	21.6272	18.7681	20.1976	0.178767
NCU01279	ER membrane protein	6.41654	10.8658	8.64116	6.86214	5.27182	6.06698	0.732408	19.522	20.696	20.109	13.8287	18.5025	16.1656	0.184099	15.7097	17.1419	16.4258	12.5916	13.0713	12.8315	0.734056
NCU01281	hypothetical protein	4.68215	7.8042	6.24317	7.83928	3.63006	5.73467	0.960166	15.6382	15.3473	15.4928	10.752	10.4672	10.6096	0.0881845	4.78096	8.22197	6.50146	3.12202	4.27811	3.70006	0.353393
NCU01282	vacuolar-sorting protein snf-7	43.8255	74.6424	59.234	37.5255	36.7983	37.1619	0.443008	147.783	122.56	135.172	114.197	148.634	131.415	0.849145	62.3557	67.8341	65.0949	44.3493	44.2175	44.2834	0.0941642
NCU01283	hypothetical protein	17.5484	14.636	16.0922	10.6525	11.0475	10.85	0.534237	20.9661	20.5518	20.7589	15.2795	11.2629	13.2712	0.00262844	22.7164	22.976	22.8462	20.2957	21.0196	20.6576	0.539074
NCU01284	hypothetical protein	8.11069	11.9965	10.0536	8.19567	7.44934	7.8225	0.891237	13.8521	11.5987	12.7254	12.6625	14.3052	13.4839	0.872638	11.3101	11.2355	11.2728	10.0138	8.76844	9.39113	0.987361
NCU01285	hypothetical protein	31.4379	51.4647	41.4513	30.0582	22.4312	26.2447	0.471893	74.9154	81.3135	78.1145	72.436	76.975	74.7055	0.747025	41.9388	36.9059	39.4224	18.8404	17.1267	17.9835	1.33624e-06
NCU01288	hypothetical protein	6.96104	5.81442	6.38773	6.06595	6.26505	6.1655	0.868708	8.42941	8.70544	8.56743	8.19404	5.77331	6.98367	0.281434	6.77045	6.00436	6.38741	5.7808	5.58972	5.68526	0.727224
NCU01289	hypothetical protein	10.9539	8.36912	9.66153	4.43976	3.86264	4.1512	0.0271507	11.7334	11.8842	11.8088	21.6729	26.1632	23.918	3.46131e-07	6.45417	4.87713	5.66565	5.17518	5.61025	5.39271	0.595353
NCU01290	centromere/microtubule-binding protein CBF5	64.6626	44.7681	54.7154	49.4124	68.4313	58.9218	0.726865	4.14741	2.84108	3.49425	6.47214	4.11944	5.29579	0.154575	24.4494	25.6555	25.0524	40.1187	48.7209	44.4198	1.18184e-09
NCU01291	hypothetical protein	63.7118	52.1649	57.9384	40.942	49.4625	45.2023	0.855466	44.867	42.9127	43.8899	66.1493	68.1455	67.1474	0.000511727	56.3775	49.2878	52.8326	26.9064	23.6353	25.2709	5.94823e-06
NCU01292	hypothetical protein	7.80549	8.25769	8.03159	4.80361	3.81605	4.30983	0.316152	4.93566	5.83479	5.38523	5.75337	8.9417	7.34753	0.381316	12.8161	15.4216	14.1188	4.51806	4.00355	4.2608	4.16561e-07
NCU01294	hydrolase	15.7071	12.1703	13.9387	11.164	10.6542	10.9091	0.86062	16.8432	16.8523	16.8477	16.6506	16.7938	16.7222	0.925452	8.97258	7.92127	8.44693	7.6832	6.66024	7.17172	0.928888
NCU01296	hypothetical protein	19.9942	21.1613	20.5777	39.3626	30.3697	34.8662	0.00438245	33.9951	38.7584	36.3767	27.6911	35.5629	31.627	0.385485	25.8186	25.937	25.8778	25.2458	24.4552	24.8505	0.256714
NCU01297	hypothetical protein	0.192829	0.143438	0.168133	0.130886	0.0263823	0.0786341	0.83381	0.184745	0.10296	0.143853	0.195596	0.157285	0.17644	0.902892	0.0664531	0.0731402	0.0697967	0.0738632	0	0.0369316	0.853036
NCU01298	hypothetical protein	25.8325	23.4918	24.6621	13.8363	10.2467	12.0415	0.0604362	2.12428	2.2926	2.20844	5.78326	8.03793	6.91059	8.84075e-06	282.906	293.931	288.418	4.8532	5.49396	5.17358	8.33572e-256
NCU01299	hypothetical protein	7.96606	9.35774	8.6619	15.7074	11.9965	13.852	0.0712545	6.44129	7.36057	6.90093	13.983	14.5008	14.2419	0.000993053	15.4203	18.4006	16.9105	13.3886	10.2683	11.8285	0.478652
NCU01300	imidazoleglycerol-phosphate dehydratase	37.8194	33.7369	35.7782	38.7671	47.7371	43.2521	0.384876	6.78063	8.4553	7.61797	15.2102	12.8925	14.0514	0.00427028	24.9998	24.0704	24.5351	26.4319	37.3364	31.8842	0.0138274
NCU01301	60S ribosomal subunit assembly/export protein loc-1	6.66162	7.89978	7.2807	8.85989	9.56334	9.21162	0.375379	3.37618	2.31975	2.84796	6.02273	4.82995	5.42634	0.0586577	4.39186	5.5662	4.97903	4.68435	6.18994	5.43714	0.375443
NCU01302	hydrolase	6.15806	6.51678	6.33742	3.55191	4.51498	4.03344	0.568526	14.284	17.3056	15.7948	12.7618	14.3879	13.5749	0.435647	5.90291	7.68901	6.79596	5.74851	7.8192	6.78386	0.480429
NCU01303	hypothetical protein	13.1992	13.5678	13.3835	9.72463	10.8703	10.2975	0.821984	22.867	24.3247	23.5958	18.2468	17.4037	17.8252	0.0414625	11.8356	13.2858	12.5607	11.4864	10.6988	11.0926	0.715917
NCU01304	mitochondrial mRNA processing protein PET127	10.9372	10.3292	10.6332	11.0605	11.9483	11.5044	0.617227	9.91772	11.4341	10.6759	10.9032	8.73355	9.81839	0.69836	7.78345	8.31286	8.04816	9.03587	8.83755	8.93671	0.0600862
NCU01305	rhomboid family membrane protein	59.0528	35.3712	47.212	16.5283	17.08	16.8042	0.00520422	33.8825	38.5712	36.2269	28.2783	30.1287	29.2035	0.121288	31.7268	24.8817	28.3042	20.471	22.5025	21.4868	0.662631
NCU01306	hypothetical protein	11.0907	11.5731	11.3319	6.48567	6.44612	6.46589	0.217024	12.1023	10.6387	11.3705	10.7474	11.9122	11.3298	0.951255	10.2429	7.48789	8.86537	4.66645	4.66429	4.66537	0.0389627
NCU01307	hypothetical protein	16.0967	16.6686	16.3826	16.4701	13.7841	15.1271	0.925545	9.77145	6.44015	8.1058	13.9887	15.7218	14.8552	0.00674352	14.915	18.7033	16.8091	21.8777	21.0139	21.4458	0.00487329
NCU01308	hypothetical protein	0.160329	0.159016	0.159673	0	0	0	NA	0	0	0	0	0	0	NA	0	0.162168	0.0810839	0	0	0	NA
NCU01309	hypothetical protein	9.89453	10.5093	10.2019	13.5869	11.4698	12.5284	0.256469	9.57776	10.02	9.79889	16.7226	12.9544	14.8385	0.0139581	9.36162	9.86018	9.6109	9.73371	7.64305	8.68838	0.664808
NCU01310	hypothetical protein	29.0011	35.7145	32.3578	30.9701	26.0804	28.5252	0.970143	33.8893	35.9503	34.9198	41.4891	44.8718	43.1804	0.187847	28.4551	31.1639	29.8095	23.4282	22.9031	23.1657	0.692216
NCU01311	hypothetical protein	4.1977	4.79218	4.49494	4.20266	3.08696	3.64481	0.93688	4.31498	4.52939	4.42218	3.1491	2.11619	2.63264	0.0439077	5.80658	6.98796	6.39727	5.11411	4.58306	4.84859	0.720991
NCU01312	myb-like DNA-binding protein myb-1	26.71	48.0836	37.3968	6.45721	4.6389	5.54806	1.15408e-10	282.662	295.979	289.32	109.239	117.356	113.297	3.69751e-19	9.05074	18.2885	13.6696	8.31583	7.54762	7.93173	0.215686
NCU01313	hypothetical protein	0	0.187775	0.0938873	0.205612	0	0.102806	NA	0.90694	1.01089	0.958915	0.192041	0.205902	0.198972	0.399498	0.695951	0.574488	0.63522	0.773555	1.47772	1.12564	0.57761
NCU01314	hypothetical protein	0.430561	0.996417	0.713489	1.09107	0.157088	0.624078	0.994532	6.18767	5.67077	5.92922	2.91159	6.39958	4.65558	0.685662	1.58273	1.16133	1.37203	0.879607	0.640119	0.759863	0.72919
NCU01315	UDP-N-acetylglucosaminyltransferase	18.5918	17.2564	17.9241	13.7837	14.1857	13.9847	0.836357	33.164	33.5567	33.3603	36.1691	28.3076	32.2384	0.829635	19.535	22.4464	20.9907	14.4792	12.2945	13.3868	0.0405976
NCU01317	60S ribosomal protein L12	730.625	845.219	787.922	631.244	655.267	643.255	0.916717	8.41327	8.30789	8.36058	20.7952	13.0727	16.9339	0.00064521	284.292	258.729	271.511	386.763	530.604	458.684	1.1838e-06
NCU01318	protein transporter sec-23	152.193	100.45	126.321	201.431	182.085	191.758	0.112092	147.219	141.676	144.448	93.1533	70.5851	81.8692	1.38056e-05	87.9229	95.3216	91.6223	115.827	114.665	115.246	7.44154e-06
NCU01319	hypothetical protein	23.9806	22.4384	23.2095	22.747	20.404	21.5755	0.910166	23.7281	22.9582	23.3432	34.1597	32.1782	33.1689	0.0117057	18.3295	20.9867	19.6581	17.3639	16.3661	16.865	0.836076
NCU01320	glutathione S-transferase	83.0309	62.7327	72.8818	155.634	163.495	159.565	0.00043955	508.551	463.653	486.102	797.596	1136.92	967.259	7.94024e-07	31.101	28.2108	29.6559	44.5225	60.3768	52.4497	4.0526e-06
NCU01321	high-affinity nickel transporter	2.61015	2.64762	2.62889	7.04379	4.22043	5.63211	0.00987316	7.08542	6.25045	6.66793	6.33821	4.8172	5.5777	0.440152	2.7985	3.90014	3.34932	3.37313	2.86631	3.11972	0.68909
NCU01322	transcription factor TFIIE complex alpha subunit	8.30825	8.31189	8.31007	5.5184	6.3524	5.9354	0.719187	19.7961	13.9385	16.8673	17.8564	15.1119	16.4842	0.902107	8.29915	7.98945	8.1443	7.15826	5.74634	6.4523	0.850246
NCU01323	cohesin complex subunit	12.7795	11.0122	11.8958	8.97112	11.222	10.0966	0.97594	22.1714	21.3009	21.7362	16.105	13.806	14.9555	0.00549156	12.8494	14.4865	13.668	8.73563	7.80202	8.26882	0.0144043
NCU01324	hypothetical protein	7.95245	14.7792	11.3658	7.02246	6.25354	6.638	0.399396	29.977	26.1367	28.0568	14.8213	19.2708	17.0461	0.00056743	14.1198	10.4646	12.2922	8.12317	7.25306	7.68811	0.15377
NCU01325	hypothetical protein	1.00735	1.19892	1.10314	0.218802	0.0735054	0.146154	0.194357	2.31629	2.58178	2.44903	0.681202	0.365185	0.523194	0.0109282	1.91321	3.87183	2.89252	0.548786	0.599054	0.57392	0.0124906
NCU01326	hypothetical protein	0.306133	0.182176	0.244154	0	0.0670147	0.0335073	NA	0.469279	0.653833	0.561556	0.186315	0	0.0931575	0.218357	0.450134	0.309644	0.379889	0	0.136539	0.0682695	0.375387
NCU01327	hypothetical protein	22.2312	19.523	20.8771	26.0236	27.3914	26.7075	0.233567	36.2016	26.7774	31.4895	34.9666	27.5396	31.2531	0.94441	23.9982	25.1125	24.5554	20.3593	21.0661	20.7127	0.922357
NCU01328	transketolase	422.339	398.612	410.475	421.842	422.22	422.031	0.670824	221.428	269.918	245.673	371.634	264.587	318.11	0.159723	501.096	519.161	510.129	399.038	461.656	430.347	0.911627
NCU01329	hypothetical protein	2.4841	4.44948	3.46679	4.99293	4.34218	4.66756	0.414468	3.65875	3.04868	3.35371	4.73861	4.55645	4.64753	0.335785	4.70202	4.35015	4.52609	3.37061	3.14192	3.25626	0.664808
NCU01330	SacI domain-containing protein	4.83648	8.68897	6.76273	4.08881	4.64388	4.36634	0.610718	21.0876	21.8037	21.4456	17.009	17.78	17.3945	0.132656	16.7142	18.2496	17.4819	15.4717	12.917	14.1943	0.911303
NCU01331	snRNP and snoRNP protein	71.2991	92.65	81.9745	76.5486	74.8466	75.6976	0.893265	27.2331	26.2251	26.7291	35.3697	43.3086	39.3391	0.0353096	59.9747	63.5397	61.7572	66.5238	75.7943	71.159	0.0140186
NCU01332	vacuolar ATP synthase proteolipid subunit	184.87	270.237	227.553	214.169	175.832	195.001	0.999816	296.136	348.016	322.076	278.658	347.534	313.096	0.837359	223.562	227.794	225.678	198.584	210.087	204.335	0.501658
NCU01333	Delta（24（24（1)))-sterol reductase	45.2175	45.5963	45.4069	23.0079	28.3388	25.6733	0.149367	71.9682	66.2581	69.1131	49.9323	50.7353	50.3338	0.00842291	29.8445	29.0478	29.4461	12.6993	14.4887	13.594	3.2955e-06
NCU01334	hypothetical protein	1.26117	1.20452	1.23284	2.18132	1.5849	1.88311	0.524587	1.16355	0.947743	1.05565	0.710703	1.4732	1.09195	0.987254	0.77267	0.708686	0.740678	0.333989	0.677081	0.505535	0.835388
NCU01335	cell division control protein 15	16.3111	12.098	14.2046	12.4209	11.9143	12.1676	0.976514	16.2521	15.133	15.6926	17.266	12.5567	14.9113	0.784897	16.2114	14.1389	15.1752	13.382	11.9043	12.6432	0.992241
NCU01336	hypothetical protein	20.0692	26.2179	23.1435	14.8339	14.2311	14.5325	0.32886	28.9937	30.3334	29.6636	20.495	21.2599	20.8775	0.00888257	17.8814	23.4611	20.6713	13.4662	11.7698	12.618	0.0555871
NCU01337	dihydrofolate synthetase Fol3	12.9209	15.443	14.1819	16.2398	12.3945	14.3171	0.770784	20.4466	18.4104	19.4285	16.2356	20.1706	18.2031	0.74418	13.8088	12.1513	12.9801	10.2324	10.5626	10.3975	0.884757
NCU01338	DUF218 domain-containing protein	8.58898	17.7209	13.155	7.77322	5.80306	6.78814	0.345753	33.83	29.4413	31.6357	19.468	24.6788	22.0734	0.0387695	11.5962	13.4602	12.5282	6.93204	6.97583	6.95393	0.0578858
NCU01339	hypothetical protein	8.14566	11.6209	9.88326	7.62843	6.52528	7.07685	0.745276	18.8319	20.1394	19.4856	24.0093	27.3471	25.6782	0.11174	25.9562	28.9264	27.4413	15.5256	13.9531	14.7394	0.000740196
NCU01340	hypothetical protein	8.20488	6.87694	7.54091	4.32986	4.17406	4.25196	0.441008	37.6992	35.3562	36.5277	24.3231	38.8982	31.6106	0.510553	29.2051	34.0142	31.6096	19.418	23.3872	21.4026	0.294392
NCU01341	U1 small nuclear ribonucleoprotein C	20.9136	22.0366	21.4751	17.5955	19.1616	18.3785	0.987128	32.5383	31.6617	32.1	37.7214	38.7096	38.2155	0.33521	23.9161	31.052	27.484	25.9165	23.6831	24.7998	0.650806
NCU01342	endoplasmic reticulum vesicle protein 25	97.907	76.9757	87.4413	136.173	123.147	129.66	0.0707983	53.3705	48.7556	51.063	38.5858	34.5398	36.5628	0.0178998	45.6012	51.54	48.5706	52.651	60.4503	56.5506	0.0092622
NCU01343	TPR repeat protein	13.2056	17.9588	15.5822	10.1183	14.6314	12.3748	0.927539	18.0078	19.5527	18.7802	20.6268	24.7589	22.6928	0.388849	15.8957	15.8154	15.8556	22.5508	20.19	21.3704	0.000599589
NCU01344	hypothetical protein	16.8577	19.7596	18.3086	10.5934	12.0138	11.3036	0.314343	11.27	9.75302	10.5115	11.4907	10.3156	10.9031	0.927388	11.8379	12.5055	12.1717	9.4771	9.81408	9.64559	0.821951
NCU01345	ascospore lethal-1	27.1665	32.7008	29.9336	28.3227	26.5494	27.4361	0.906724	24.0208	24.4176	24.2192	29.1295	27.1107	28.1201	0.398042	27.4638	28.8689	28.1664	27.619	23.7126	25.6658	0.523663
NCU01346	hypothetical protein	0	0.183863	0.0919313	0	0.202906	0.101453	NA	0	0	0	0	0	0	NA	0	0	0	0	0	0	NA
NCU01347	hypothetical protein	4.52076	6.53617	5.52846	4.73679	3.83306	4.28493	0.899206	9.12002	11.5592	10.3396	9.94628	10.1448	10.0456	0.887474	9.18681	10.4655	9.82614	7.25191	6.14125	6.69658	0.359406
NCU01348	agmatinase	0.728157	1.36701	1.04759	0.338914	0.370033	0.354473	0.298869	0.323901	0.361025	0.342463	0.131894	0.282827	0.207361	0.628172	2.62889	2.57778	2.60333	0.690661	0.318968	0.504814	7.08455e-05
NCU01349	hypothetical protein	2.42306	3.56411	2.99359	1.97363	2.4049	2.18927	0.811395	1.8985	2.78493	2.34171	3.14519	2.40074	2.77297	0.605855	1.21718	1.5889	1.40304	0.933398	1.84317	1.38829	0.6501
NCU01350	hypothetical protein	0	0.557394	0.278697	0	0	0	NA	0	0	0	0	0	0	NA	0	0	0	0	0	0	NA
NCU01351	hypothetical protein	0.577184	0.763279	0.670231	0.940256	0.473812	0.707034	0.924774	0.230412	0.0513642	0.140888	0.195155	0.627724	0.411439	0.468944	28.1127	24.909	26.5108	16.852	16.8403	16.8462	0.116808
NCU01353	mixed-linked glucanase	137.69	70.4538	104.072	62.1551	75.9621	69.0586	0.649236	17.3059	22.0185	19.6622	49.9762	36.2643	43.1202	5.5601e-07	28.5664	25.1809	26.8737	17.634	21.1489	19.3914	0.446941
NCU01355	hypothetical protein	4.60685	3.18777	3.89731	1.4738	1.329	1.4014	0.0839617	2.66877	2.78397	2.72637	2.31837	2.91293	2.61565	0.91138	1.3784	2.23954	1.80897	0.911967	1.71226	1.31212	0.835853
NCU01356	hypothetical protein	4.1592	5.62993	4.89457	4.11928	4.15156	4.13542	0.985357	7.99475	8.40827	8.20151	14.1691	13.9685	14.0688	0.00142762	14.8804	17.2774	16.0789	9.40546	6.03769	7.72157	0.00399847
NCU01357	hypothetical protein	2.11399	4.14876	3.13138	3.81014	1.08307	2.44661	0.955663	7.54128	8.3576	7.94944	5.338	6.45704	5.89752	0.261407	10.9124	7.05164	8.98203	4.54847	5.918	5.23323	0.249648
NCU01358	hypothetical protein	3.80674	3.71265	3.75969	3.20402	2.7083	2.95616	0.911216	5.68349	5.45412	5.56881	5.50244	4.10557	4.804	0.620797	7.31741	7.34785	7.33263	4.82817	4.9167	4.87244	0.33235
NCU01360	NADH:ubiquinone oxidoreductase 11.5kD subunit	78.0224	93.5802	85.8013	79.1213	80.5838	79.8525	0.880166	69.2203	57.4252	63.3228	85.8904	99.0265	92.4584	0.0127144	81.2016	85.5354	83.3685	65.4315	74.8583	70.1449	0.93223
NCU01361	hypothetical protein	10.3809	7.95772	9.16933	16.4795	12.0324	14.2559	0.0857593	14.7751	15.5089	15.142	11.5208	9.74587	10.6333	0.0161886	7.25375	8.12861	7.69118	7.53042	7.02928	7.27985	0.421241
NCU01362	INO80 chromatin remodeling complex	13.8752	16.3164	15.0958	16.482	14.6492	15.5656	0.646753	37.0437	37.4612	37.2525	28.9835	26.8012	27.8924	0.0219572	18.2421	19.3526	18.7973	16.1803	13.591	14.8857	0.788705
NCU01364	oxidoreductase	45.9989	39.7812	42.89	77.9231	58.0576	67.9903	0.0371528	41.0465	36.7489	38.8977	46.737	48.3103	47.5236	0.24556	55.9626	63.6965	59.8296	40.4594	42.4915	41.4754	0.190781
NCU01365	ATP dependent DNA ligase domain-containing protein	4.08107	3.98109	4.03108	3.84897	3.21792	3.53345	0.989103	16.5917	17.3035	16.9476	18.6828	17.6369	18.1598	0.779085	4.46602	4.60313	4.53457	2.60542	2.48483	2.54512	0.0283429
NCU01366	hypothetical protein	7.63816	8.73012	8.18414	7.17557	7.32887	7.25222	0.965188	19.2349	17.9235	18.5792	14.1799	14.9501	14.565	0.0713811	9.15885	10.6075	9.88318	7.26991	7.31777	7.29384	0.482657
NCU01367	small nucleolar ribonucleoprotein complex subunit	12.8733	10.2674	11.5703	10.4674	14.2124	12.3399	0.727784	4.10408	2.69227	3.39818	4.52617	3.90655	4.21636	0.522563	7.09417	5.77705	6.43561	9.18423	9.72697	9.4556	0.000964986
NCU01368	proteasome component C11	70.3087	90.2015	80.2551	54.489	55.1903	54.8396	0.511324	129.199	110.326	119.762	128.99	153.884	141.437	0.348724	88.8383	100.651	94.7449	69.8978	80.0734	74.9856	0.804224
NCU01369	ATP-dependent RNA helicase ded-1	101.771	72.0798	86.9254	44.4331	67.0917	55.7624	0.555472	130.053	131.402	130.727	108.326	82.3827	95.3544	0.024749	54.6223	58.1046	56.3635	56.7942	53.6857	55.24	0.128427
NCU01370	hypothetical protein	3.80295	6.29453	5.04874	4.02283	4.05436	4.0386	0.942438	5.67823	7.06744	6.37284	4.15811	4.27023	4.21417	0.0639152	4.97	5.54506	5.25753	2.69903	1.89993	2.29948	0.00577137
NCU01371	UPF0660 protein	6.14986	7.17908	6.66447	4.07828	4.46764	4.27296	0.642147	4.64065	7.03234	5.83649	5.18922	4.67593	4.93258	0.656409	8.40249	9.08288	8.74269	5.83715	7.10003	6.46859	0.718838
NCU01373	hypothetical protein	2.34374	2.08815	2.21595	2.5885	2.30443	2.44646	0.794877	4.98574	3.35128	4.16851	4.35179	3.71543	4.03361	0.922311	4.52679	6.66987	5.59833	2.43463	3.54351	2.98907	0.180093
NCU01374	CutC family protein	5.77595	8.93219	7.35407	7.22201	4.57512	5.89857	0.942775	6.77164	6.04635	6.409	8.59551	8.22408	8.40979	0.311382	18.4734	16.3735	17.4235	9.04399	11.8638	10.4539	0.115534
NCU01375	hypothetical protein	2.35326	2.33399	2.34362	2.39597	1.44885	1.92241	0.978596	2.53643	3.9266	3.23152	3.43134	3.03919	3.23527	0.991519	2.83845	3.27284	3.05564	2.1033	2.95195	2.52763	0.999797
NCU01376	alkaline phosphatase	6.87661	5.47861	6.17761	5.09305	4.66408	4.87857	0.892765	5.37867	6.04332	5.71099	5.48874	6.27724	5.88299	0.960498	4.88988	7.00109	5.94548	5.0206	5.25422	5.13741	0.872984
NCU01377	anaphase-promoting complex subunit Cut9	6.11691	4.82496	5.47094	3.23239	3.59473	3.41356	0.516489	7.84675	9.20645	8.5266	6.93341	6.94273	6.93807	0.299257	3.99911	5.79259	4.89585	3.06121	2.51765	2.78943	0.131274
NCU01378	acetoacetyl-CoA synthase	26.0756	23.5866	24.8311	20.3492	18.7149	19.5321	0.852983	184.316	156.984	170.65	74.3993	81.7893	78.0943	2.81277e-12	61.1968	59.8957	60.5463	41.2551	46.6178	43.9364	0.361765
NCU01379	histone acetylase complex subunit Paf400	10.801	6.67013	8.73559	9.12613	8.98881	9.05747	0.804476	23.9244	22.1889	23.0566	21.2171	14.3735	17.7953	0.120587	13.8471	12.438	13.1426	10.4217	10.3078	10.3648	0.756406
NCU01380	hypothetical protein	3.45305	14.6358	9.04445	1.60261	1.8736	1.7381	0.00642756	3.93037	3.46687	3.69862	2.12551	4.39736	3.26144	0.745003	0.705184	1.01496	0.860073	0.452203	0.263266	0.357734	0.290138
NCU01381	hypothetical protein	21.711	37.5553	29.6332	30.1733	20.503	25.3382	0.998945	52.3588	55.4849	53.9219	62.9878	78.9976	70.9927	0.110439	191.678	173.246	182.462	327.155	354.503	340.829	1.97637e-13
NCU01382	hypothetical protein	5.99192	6.00636	5.99914	1.76589	1.55551	1.6607	9.97549e-06	5.2746	6.1116	5.6931	6.11685	6.62798	6.37242	0.668833	1.50606	1.45041	1.47823	1.19011	0.870838	1.03047	0.611629
NCU01383	hypothetical protein	14.6091	25.8176	20.2133	25.0969	9.88483	17.4909	0.994532	5.85314	7.94228	6.89771	17.7824	20.5103	19.1464	0.0120265	7.81127	14.7766	11.294	14.38	11.2546	12.8173	0.514286
NCU01385	hypothetical protein	1.01694	3.02585	2.0214	1.65664	0.556541	1.10659	0.863235	12.9908	10.3169	11.6538	6.18921	3.68663	4.93792	0.0411524	1.86913	1.88578	1.87745	0.519387	0.377975	0.448681	0.262331
NCU01386	hypothetical protein	32.696	20.6908	26.6934	32.6973	26.9001	29.7987	0.676734	20.6474	22.242	21.4447	40.3609	38.4476	39.4042	1.21711e-06	29.3677	27.307	28.3373	40.3179	34.0392	37.1785	0.0001476
NCU01387	hypothetical protein	3.99734	6.0994	5.04837	5.58909	4.62322	5.10616	0.774663	9.50464	10.1965	9.85059	9.02866	9.99715	9.51291	0.838292	5.9639	7.74262	6.85326	4.4303	3.59099	4.01064	0.0712038
NCU01388	alpha-1,2-mannosyltransferase	41.0918	48.2648	44.6783	39.444	39.8535	39.6488	0.962251	60.7794	64.0216	62.4005	53.6901	59.886	56.788	0.510884	35.4015	37.4787	36.4401	33.701	29.8806	31.7908	0.749906
NCU01389	mitogen-activated protein kinase organizer 1	7.75832	9.24727	8.5028	7.3171	6.66678	6.99194	0.951639	16.0398	17.5876	16.8137	15.7393	19.4288	17.5841	0.909424	10.4759	13.0444	11.7601	6.81261	7.55046	7.18154	0.128372
NCU01390	cell cycle control protein cwf16	7.3444	9.21143	8.27792	4.8593	6.26317	5.56124	0.612991	17.7962	17.9895	17.8929	19.3116	22.9737	21.1427	0.380577	6.83136	8.36623	7.5988	6.81013	7.01651	6.91332	0.645534
NCU01391	hypothetical protein	0.796858	0.748739	0.772799	1.50308	0.550857	1.02697	0.782428	0.361636	1.7467	1.05417	0.76575	0.501735	0.633743	0.558779	0.61668	0.805998	0.711339	0.428403	0.280586	0.354494	0.556402
NCU01392	hypothetical protein	0	0.97288	0.48644	1.06529	0.920264	0.992779	0.770784	0.402767	0.448931	0.425849	0.426422	0	0.213211	0.789529	0.77267	0	0.386335	0.572553	0	0.286276	0.958175
NCU01393	class III chitinase	14.0286	16.483	15.2558	14.0298	12.1513	13.0905	0.991602	14.762	14.047	14.4045	14.264	14.9277	14.5959	0.999863	8.65663	9.9701	9.31337	8.969	10.2032	9.58609	0.284674
NCU01394	hypothetical protein	0.963958	1.87116	1.41756	2.57235	1.67307	2.12271	0.300725	2.69148	3.08821	2.88985	2.62606	2.02185	2.32396	0.414575	0.759317	1.33716	1.04824	0.618924	0.859876	0.7394	0.756724
NCU01395	WSC domain-containing protein	7.36891	17.0882	12.2285	3.90615	5.66508	4.78562	0.0731382	65.658	68.9867	67.3223	42.6945	52.4736	47.584	0.00731616	12.0444	14.1615	13.103	6.81023	7.33623	7.07323	0.00297407
NCU01396	hypothetical protein	0	1.23865	0.619327	1.35631	1.19607	1.27619	0.754325	1.19652	3.16746	2.18199	0.316699	0.509337	0.413018	0.123912	0.860782	1.1053	0.983042	0.637844	1.0444	0.841124	0.980567
NCU01397	hypothetical protein	0.296883	0.392604	0.344744	1.07474	0.379108	0.726926	0.420112	0.995532	1.40026	1.19789	1.10419	1.2108	1.15749	0.941089	0.818501	1.02599	0.922243	0.581242	0.910345	0.745793	0.974341
NCU01398	thiol methyltransferase	0.286732	0.75836	0.522546	0.664317	0.271994	0.468156	0.978435	0.732566	0.714464	0.723515	0.717421	0.5821	0.64976	0.85891	0.702679	0.754054	0.728367	0.429568	0.554174	0.491871	0.7269
NCU01399	short chain dehydrogenase/reductase family protein	21.9084	30.274	26.0912	19.3039	20.5981	19.951	0.825155	12.4439	9.89734	11.1706	18.5153	18.574	18.5446	0.00154362	22.353	25.8566	24.1048	16.4007	19.9165	18.1586	0.630402
NCU01400	hypothetical protein	6.10768	5.46584	5.78676	3.20219	3.34254	3.27236	0.390871	2.85856	3.07375	2.96615	2.52797	2.67226	2.60012	0.742547	2.70968	1.52668	2.11818	1.29078	1.33074	1.31076	0.547738
NCU01401	mitochondrial outer membrane protein	7.70541	12.3937	10.0496	8.65036	8.24432	8.44734	0.985154	13.7418	12.1425	12.9421	10.8018	14.5632	12.6825	0.904415	6.86904	8.84463	7.85684	7.54655	8.49524	8.0209	0.331841
NCU01402	indoleamine 2,3-dioxygenase	0.860566	9.14975	5.00516	0.523375	0.263738	0.393556	0.00400867	13353.3	14041.5	13697.4	13090.9	15128	14109.4	0.935285	368.475	485.564	427.019	92.1234	67.6297	79.8765	3.61831e-29
NCU01403	GPI anchored protein	6.94196	14.4535	10.6977	3.10774	3.77012	3.43893	0.00971947	17.6174	16.4959	17.0567	11.7987	12.7944	12.2965	0.0407823	5.60042	6.51239	6.0564	2.89594	2.83622	2.86608	0.00734048
NCU01404	RNA methyltransferase	1.18099	2.07743	1.62921	2.08117	2.24382	2.16249	0.480104	2.49779	2.30817	2.40298	1.98902	1.62367	1.80635	0.399026	1.47439	1.21707	1.34573	1.88917	0.968994	1.42908	0.606568
NCU01407	hypothetical protein	0.586698	1.23362	0.910158	0.71363	0.385297	0.549464	0.795089	0.876881	0.400979	0.63893	0.880772	0.765685	0.823228	0.73634	0.301936	0.783324	0.54263	0.551349	0.575685	0.563517	0.749565
NCU01408	COP9 signalosome subunit 3	19.5417	19.98	19.7609	21.527	18.6771	20.1021	0.714113	24.6468	24.2966	24.4717	31.5143	30.1804	30.8473	0.144664	23.9977	31.0761	27.5369	23.3944	22.7506	23.0725	0.946915
NCU01409	ran-binding protein	16.9585	19.4016	18.1801	15.364	13.2374	14.3007	0.854179	47.8449	46.4025	47.1237	44.2721	44.4422	44.3571	0.661575	32.3998	37.8118	35.1058	24.4947	21.0656	22.7801	0.0534945
NCU01410	DUF1711 domain-containing protein	20.7641	35.6395	28.2018	22.9885	21.6378	22.3132	0.913967	30.6393	30.2736	30.4564	27.8281	27.1455	27.4868	0.513087	19.6011	20.7574	20.1793	19.0119	18.2642	18.6381	0.494733
NCU01411	MFS multidrug resistance transporter	4.66381	4.8459	4.75485	9.0688	6.29581	7.68231	0.0619045	8.68127	8.8225	8.75188	10.7906	11.3762	11.0834	0.245786	6.24532	6.40205	6.32369	11.0251	10.3511	10.6881	3.66516e-07
NCU01412	gamma-glutamyl phosphate reductase	16.4215	12.8304	14.626	15.1184	20.4523	17.7854	0.446485	13.1958	15.8963	14.546	19.5831	18.1592	18.8711	0.112102	33.8829	32.3832	33.133	81.1347	78.105	79.6198	4.68414e-30
NCU01413	hypothetical protein	0.723257	0.570608	0.646933	0.392738	0.737656	0.565197	0.994532	1.14965	0.860128	1.00489	0.817002	0.715079	0.766041	0.559383	0.634456	0.980945	0.807701	0.805945	0.568184	0.687065	0.956128
NCU01414	ascospore maturation 1 protein	90.2897	128.078	109.184	89.8745	84.1402	87.0073	0.89288	88.0727	82.4052	85.2389	92.1804	89.0109	90.5956	0.785943	88.5517	87.6867	88.1192	69.4233	62.3371	65.8802	0.417692
NCU01415	hypothetical protein	0	0.102028	0.0510139	0	0	0	NA	0.0985576	0.219708	0.159133	0	0.223755	0.111878	NA	0	0	0	0.210157	0	0.105078	NA
NCU01416	hypothetical protein	1.67796	4.76572	3.22184	5.46692	2.17051	3.81871	0.801633	0.657661	2.28057	1.46911	1.46994	2.32258	1.89626	0.789529	0.490646	1.15718	0.823914	0.467448	0.0850443	0.276246	0.477093
NCU01417	propionate-CoA ligase	83.3492	81.6665	82.5079	113.678	99.7125	106.695	0.125371	101.201	94.7906	97.9957	112.081	125.829	118.955	0.193936	150.462	171.743	161.103	110.915	90.9244	100.92	0.0188147
NCU01418	clock-controlled gene-6	3028.1	2741.78	2884.94	3029.62	2928.84	2979.23	0.673002	2009.37	2332.42	2170.9	4089.55	4528.85	4309.2	3.93407e-09	2876.93	2809.89	2843.41	1957.96	1953.14	1955.55	0.0798605
NCU01419	quinone oxidoreductase	11.7749	19.5852	15.6801	9.96822	14.369	12.1686	0.912419	10.7558	10.4656	10.6107	21.3284	20.8793	21.1039	2.05694e-05	23.9946	21.2679	22.6312	21.9263	22.9154	22.4208	0.306649
NCU01420	hypothetical protein	124.137	118.995	121.566	144.306	148.483	146.395	0.262541	30.364	40.0761	35.2201	94.4383	69.3584	81.8984	7.01233e-08	113.503	118.356	115.93	117.478	122.432	119.955	0.0430918
NCU01421	hypothetical protein	8.50117	10.3918	9.44648	8.11519	8.53438	8.32478	0.973311	12.9175	16.5665	14.742	11.3968	10.0994	10.7481	0.0910756	8.16084	9.39282	8.77683	4.75666	4.92067	4.83866	0.0276053
NCU01422	multiprotein-bridging factor 1	144.007	120.564	132.286	98.1126	108.444	103.279	0.846293	251.555	241.591	246.573	240.442	302.867	271.654	0.64059	137.197	105.803	121.5	183.537	173.549	178.543	3.88152e-05
NCU01423	hypothetical protein	1.54394	1.25567	1.39981	4.0913	2.39966	3.24548	0.0507866	45.7966	46.2973	46.0469	57.9768	63.9078	60.9423	0.0558011	3.29178	3.27947	3.28562	2.68105	2.47903	2.58004	0.883184
NCU01424	DUF636 domain-containing protein	288.446	395.679	342.062	269.892	274.701	272.296	0.889155	805.634	714.781	760.208	52.7684	70.4983	61.6334	6.65811e-97	889.547	935.184	912.365	613.973	636.238	625.105	0.074673
NCU01425	hypothetical protein	85.5606	98.5554	92.058	109.173	102.947	106.06	0.307799	112.762	110.284	111.523	120.228	145.063	132.645	0.301845	145.001	150.306	147.654	160.801	158.199	159.5	0.00892016
NCU01426	hypothetical protein	13.0686	17.5546	15.3116	16.826	16.1882	16.5071	0.564786	19.2108	16.9593	18.085	19.8226	23.653	21.7378	0.354788	22.9948	21.0661	22.0305	24.6178	21.7902	23.204	0.0995977
NCU01427	geranylgeranyl pyrophosphate synthetase	47.4105	212.973	130.192	28.24	21.7374	24.9887	0.00150836	497.092	442.668	469.88	52.9664	65.6126	59.2895	6.47396e-76	36.2436	44.7763	40.5099	24.5494	24.2882	24.4188	0.0135166
NCU01428	hydroxyisourate hydrolase	71.2478	59.9699	65.6089	17.9853	26.7159	22.3506	0.00143864	27.0262	25.5376	26.2819	23.9751	32.1572	28.0662	0.83169	93.5861	49.408	71.497	106.831	128.502	117.666	0.134893
NCU01429	phosphoserine aminotransferase	18.5904	17.4704	18.0304	14.2801	18.3927	16.3364	0.949638	39.8372	42.3368	41.087	50.2633	51.1751	50.7192	0.158561	107.416	90.8563	99.1362	276.699	305.032	290.866	3.64377e-27
NCU01430	hypothetical protein	15.7566	14.7211	15.2388	17.1984	17.9203	17.5593	0.436533	5.06374	5.85632	5.46003	19.0058	14.6512	16.8285	3.42747e-12	20.6886	17.6657	19.1771	16.8864	14.1793	15.5328	0.902268
NCU01431	cytokinesis protein sepA	18.4779	11.9421	15.21	13.3812	13.5212	13.4512	0.992997	26.7738	29.1748	27.9743	23.9634	18.9015	21.4324	0.0681052	17.9682	16.8411	17.4047	16.0168	14.1498	15.0833	0.80104
NCU01432	hypothetical protein	14.0406	23.9225	18.9815	22.9444	17.4877	20.216	0.685478	29.2655	26.9325	28.099	31.7433	42.2679	37.0056	0.152705	22.7728	24.6192	23.696	23.7385	25.1768	24.4576	0.154078
NCU01433	serine/threonine-protein phosphatase 5	33.5613	28.947	31.2542	31.9988	37.5645	34.7817	0.564259	26.6055	28.9798	27.7926	32.0418	29.9537	30.9977	0.607973	29.6572	28.83	29.2436	28.0299	30.0898	29.0599	0.200887
NCU01434	hypothetical protein	7.48619	8.84764	8.16691	9.15256	6.77101	7.96179	0.868708	5.15379	6.70192	5.92786	7.45719	6.63037	7.04378	0.632067	12.1529	17.0938	14.6233	10.9895	10.2467	10.6181	0.604875
NCU01435	serine/threonine-protein kinase bur-1	11.272	14.0453	12.6587	10.8938	12.2486	11.5712	0.920615	21.9304	19.8159	20.8732	18.843	24.7172	21.7801	0.90794	16.8659	16.9167	16.8913	11.6387	10.005	10.8219	0.0745352
NCU01436	questionable protein	158.338	245.198	201.768	199.09	176.086	187.588	0.884139	163.866	138.436	151.151	188.047	261.547	224.797	0.0136838	217.914	231.24	224.577	211.084	199.007	205.046	0.439156
NCU01438	nucleosome assembly protein	270.803	292.609	281.706	231.114	251.315	241.214	0.987211	170.458	168.609	169.534	244.217	238.006	241.111	0.00363912	299.49	307.09	303.29	320.131	309.064	314.597	0.0236071
NCU01439	D-3-phosphoglycerate dehydrogenase 1	47.2756	26.5407	36.9082	49.0217	57.6639	53.3428	0.26829	25.1751	23.5757	24.3754	54.099	43.6544	48.8767	1.96549e-07	224.59	197.888	211.239	482.886	494.296	488.591	1.95986e-22
NCU01440	myosin-2	35.4201	22.5814	29.0007	27.3407	27.28	27.3104	0.929812	38.2917	37.0631	37.6774	34.3991	26.066	30.2325	0.145849	36.9083	36.9167	36.9125	31.4116	28.6313	30.0214	0.894838
NCU01441	inosine triphosphate pyrophosphatase	10.8786	11.418	11.1483	9.29096	7.86093	8.57594	0.86488	67.3923	64.289	65.8407	127.166	157.48	142.323	2.04874e-09	83.6184	82.2046	82.9115	136.258	136.433	136.345	9.69723e-12
NCU01442	DUF1671 domain-containing protein	9.94307	9.8205	9.88178	15.0592	9.9288	12.494	0.347087	14.359	13.9432	14.1511	10.3595	12.5746	11.467	0.219562	12.6858	14.8022	13.744	23.3876	22.0811	22.7343	2.14734e-09
NCU01443	seryl-tRNA synthetase	91.8123	101.312	96.5623	107.464	104.836	106.15	0.435357	27.6223	26.6086	27.1154	45.8799	39.0294	42.4546	0.00188782	133.541	127.38	130.46	173.855	174.905	174.38	2.06805e-06
NCU01444	rheb small monomeric GTPase RhbA	27.3483	37.2012	32.2747	20.9433	18.6242	19.7838	0.280006	39.8579	48.2448	44.0514	40.1727	48.6239	44.3983	0.978354	31.3651	29.5327	30.4489	25.5171	26.1772	25.8471	0.902633
NCU01445	hypothetical protein	13.4641	10.2021	11.8331	17.1412	13.4017	15.2715	0.327738	18.3828	18.3668	18.3748	17.7667	15.8551	16.8109	0.585632	12.581	14.3954	13.4882	12.1686	11.3017	11.7351	0.780373
NCU01446	uracil phosphoribosyltransferase	6.27883	6.6529	6.46586	4.8707	3.50023	4.18546	0.621338	5.3057	5.539	5.42235	5.89421	4.58069	5.23745	0.908661	7.38298	5.83804	6.61051	4.62099	5.5226	5.0718	0.80793
NCU01447	hypothetical protein	17.7452	27.763	22.7541	13.5165	16.6068	15.0617	0.587204	42.5981	39.708	41.153	46.572	58.5188	52.5454	0.135552	26.0681	29.8256	27.9468	23.8986	24.6166	24.2576	0.777411
NCU01448	hypothetical protein	0	0	0	0.301992	0.101453	0.201722	NA	0.177609	0	0.0888045	0.37608	0	0.18804	NA	0.0851815	0.0937533	0.0894674	0.0946799	0	0.04734	NA
NCU01449	GTP cyclohydrolase II	61.9146	97.0014	79.458	46.7161	48.049	47.3826	0.270665	213.934	210.442	212.188	122.626	150.11	136.368	0.000203547	145.381	180.934	163.158	55.9835	74.6257	65.3046	4.6059e-07
NCU01450	hypothetical protein	0.643247	0.637981	0.640614	1.86289	1.17343	1.51816	0.670492	0	0.915891	0.457946	0	0.466381	0.233191	NA	0.197046	0.650625	0.423836	0	0	0	NA
NCU01451	hypothetical protein	112.295	217.606	164.951	106.089	101.151	103.62	0.503563	92.4126	88.948	90.6803	105.375	131.098	118.236	0.079624	96.7237	101.236	98.98	82.8495	76.5834	79.7165	0.843183
NCU01452	40S ribosomal protein S1	875.235	845.764	860.499	868.534	873.749	871.142	0.700812	38.7531	44.1555	41.4543	67.0364	40.0769	53.5566	0.262249	361.609	323.416	342.513	454.523	598.59	526.556	1.46554e-05
NCU01453	Rab18/RabC-family small GTPase	34.2851	46.9554	40.6203	33.0081	27.423	30.2156	0.761785	43.6019	46.2296	44.9158	41.8238	46.5565	44.1901	0.886743	61.242	64.4769	62.8595	49.8048	50.171	49.9879	0.789568
NCU01454	mitochondrial hydrolase	9.02689	15.0437	12.0353	12.1723	9.54969	10.861	0.946261	15.7216	12.0766	13.8991	17.7682	20.0726	18.9204	0.125903	31.3322	27.8325	29.5824	71.503	70.9059	71.2045	4.72607e-21
NCU01455	signal recognition particle protein	33.8835	27.0083	30.4459	27.7794	37.3451	32.5622	0.700666	17.2903	18.4013	17.8458	20.6566	16.4531	18.5549	0.913713	29.1666	33.7512	31.4589	31.4325	29.4784	30.4555	0.240643
NCU01456	DUF250 domain membrane protein	26.4762	30.2851	28.3806	27.0076	23.9044	25.456	0.948077	47.846	49.0456	48.4458	41.4243	43.9558	42.69	0.348924	46.8983	45.3647	46.1315	37.1544	31.6106	34.3825	0.459095
NCU01457	ubiquitin C-terminal hydrolase	8.34714	8.49154	8.41934	11.0258	11.5035	11.2646	0.137034	8.06572	7.82586	7.94579	7.4516	5.26798	6.35979	0.301997	4.09008	5.78527	4.93768	5.56859	5.28146	5.42502	0.170425
NCU01458	hypothetical protein	8.10847	8.66875	8.38861	12.2369	15.8482	14.0426	0.0535691	3.43027	3.93589	3.68308	5.60783	4.58102	5.09442	0.401957	5.46775	4.52678	4.99727	7.69092	9.80442	8.74767	0.00231232
NCU01459	hypothetical protein	10.4856	28.1046	19.2951	11.3285	8.1609	9.74472	0.332155	47.3798	41.4772	44.4285	25.1548	28.7659	26.9604	6.6961e-05	59.6177	55.7634	57.6906	42.7502	38.0489	40.3995	0.192781
NCU01460	hypothetical protein	24.0347	44.4478	34.2412	19.9846	17.0583	18.5215	0.272022	79.9353	68.7112	74.3232	50.0288	65.2119	57.6204	0.117064	74.2008	72.4879	73.3443	77.6158	79.84	78.7279	0.0403106
NCU01461	hypothetical protein	14.4461	11.7946	13.1203	8.01849	9.16789	8.59319	0.497979	17.4963	17.0943	17.2953	12.2828	8.44594	10.3644	0.00116668	17.5808	19.2767	18.4287	10.2565	9.47792	9.86719	6.59444e-05
NCU01462	hypothetical protein	0.187991	0.0932262	0.140609	0.153123	0	0.0765613	NA	1.26077	1.25471	1.25774	0.953443	1.58451	1.26897	0.992307	0.388716	0.570442	0.479579	0.336047	0.209616	0.272832	0.748439
NCU01463	hypothetical protein	2.09207	4.03922	3.06564	3.66556	2.74781	3.20668	0.807996	8.33816	10.3364	9.3373	10.2426	10.6785	10.4606	0.697935	2.666	3.7807	3.22335	2.10848	2.67485	2.39167	0.785495
NCU01464	zinc carboxypeptidase	16.0893	21.6491	18.8692	18.8712	12.9436	15.9074	0.976608	53.3608	54.1793	53.7701	54.4548	64.9762	59.7155	0.612055	22.7703	27.3671	25.0687	21.4472	21.9466	21.6969	0.804224
NCU01465	hypothetical protein	14.2249	10.3036	12.2642	10.315	9.6912	10.0031	0.919777	21.292	21.3591	21.3256	26.872	20.5537	23.7129	0.629475	12.8051	12.943	12.874	11.8728	10.3053	11.0891	0.826942
NCU01466	hypothetical protein	6.34111	5.64416	5.99264	5.84319	6.9244	6.3838	0.689686	6.75504	5.95082	6.35293	7.13678	5.14414	6.14046	0.876487	5.39276	7.56505	6.4789	4.77111	5.19166	4.98139	0.78135
NCU01467	NADH:ubiquinone oxidoreductase 10.4kD subunit	154.995	190.328	172.661	171.325	178.028	174.677	0.674679	67.4088	44.639	56.0239	94.3175	104.351	99.3342	0.000673385	155.688	188.658	172.173	168.962	174.978	171.97	0.146852
NCU01468	translation initiation factor eIF-2B subunit delta	23.7067	24.3699	24.0383	19.7655	24.3802	22.0729	0.924296	22.5236	23.101	22.8123	43.5098	36.8207	40.1653	4.8441e-05	69.285	64.6174	66.9512	111.266	97.5571	104.411	3.9092e-09
NCU01469	hypothetical protein	9.71122	11.215	10.4631	9.63164	10.5322	10.0819	0.864337	12.448	10.0391	11.2435	17.632	16.3005	16.9663	0.0473973	9.5358	10.2263	9.88104	12.1392	10.4822	11.3107	0.0928295
NCU01470	vacuolar protein 8	62.7803	74.737	68.7587	52.019	49.498	50.7585	0.679808	88.0782	83.7752	85.9267	68.7721	66.1855	67.4788	0.0477474	55.0269	62.6691	58.848	49.1589	43.5027	46.3308	0.738295
NCU01471	nuclear protein SNF4	26.2966	36.2168	31.2567	25.9439	25.4001	25.672	0.944875	25.3759	25.0652	25.2205	22.3661	22.0216	22.1938	0.390965	28.923	35.7264	32.3247	26.2608	28.1166	27.1887	0.926295
NCU01472	hypothetical protein	1.06922	1.20186	1.13554	1.99984	1.13129	1.56556	0.422477	1.47968	1.19255	1.33612	1.73529	0.658942	1.19712	0.821803	1.7796	2.18699	1.9833	1.9295	1.16572	1.54761	0.872249
NCU01473	mitochondrial large ribosomal subunit YmL35	33.2311	27.1073	30.1692	26.0701	36.8475	31.4588	0.755635	10.2802	10.9334	10.6068	17.7487	12.7704	15.2596	0.0810951	20.5986	22.3789	21.4888	28.7154	31.249	29.9822	1.82453e-05
NCU01474	60S ribosomal protein L4	37.7662	30.4246	34.0954	33.021	35.4501	34.2355	0.798558	28.8716	28.9082	28.8899	38.5215	35.1262	36.8238	0.139526	25.8714	26.5299	26.2007	26.9149	34.6734	30.7941	0.0271466
NCU01475	hypothetical protein	5.28699	8.85155	7.06927	7.65574	7.81465	7.7352	0.627022	18.1184	17.4927	17.8056	17.3032	16.6355	16.9693	0.77865	5.73077	7.99859	6.86468	6.23133	5.31572	5.77352	0.950011
NCU01476	hypothetical protein	6.10213	8.88862	7.49538	10.5455	8.06213	9.30384	0.324669	12.6485	11.5413	12.0949	14.7068	16.4013	15.5541	0.145986	8.93889	8.22389	8.58139	5.74059	5.82147	5.78103	0.236862
NCU01477	hypothetical protein	45.4461	45.3045	45.3753	39.8713	36.9297	38.4005	0.966989	47.4871	49.689	48.5881	54.0613	58.0981	56.0797	0.389679	44.9806	44.088	44.5343	38.3236	40.4355	39.3796	0.6701
NCU01478	fungal specific transcription factor domain-containing protein	15.2647	13.9105	14.5876	14.8454	14.0216	14.4335	0.794877	25.5581	24.1894	24.8738	31.764	29.8663	30.8151	0.158509	22.5645	20.6153	21.5899	23.2757	21.3305	22.3031	0.0976218
NCU01479	matrix AAA protease MAP-1	21.7268	14.6215	18.1742	17.3688	19.8891	18.629	0.807689	22.701	23.397	23.049	22.3522	17.7755	20.0638	0.399808	21	19.8012	20.4006	22.71	23.662	23.186	0.0101443
NCU01480	anion exchange family protein	4.32134	4.16746	4.2444	3.95777	3.858	3.90789	0.938749	8.10867	7.46438	7.78652	6.52452	5.97754	6.25103	0.266978	7.50335	8.43968	7.97151	5.45153	5.24033	5.34593	0.248894
NCU01481	amino acid transporter	15.9544	19.4466	17.7005	17.1008	15.039	16.0699	0.928674	20.1813	17.5428	18.8621	16.2409	17.9072	17.074	0.555775	11.9139	14.1083	13.0111	13.8804	13.8223	13.8514	0.0764401
NCU01483	hypothetical protein	71.6743	521.775	296.725	47.0224	23.2797	35.151	0.125166	804.959	718.646	761.802	459.827	933.28	696.553	0.864001	139.415	194.714	167.065	31.8679	35.6944	33.7811	3.5255e-25
NCU01484	rho-type GTPase	437.384	613.496	525.44	383.814	338.594	361.204	0.535499	762.392	744.554	753.473	777.241	851.07	814.155	0.694561	391.932	414.434	403.183	282.63	294.754	288.692	0.200008
NCU01485	hypothetical protein	34.8446	34.2294	34.537	30.3761	40.2929	35.3345	0.73912	22.6012	23.0899	22.8455	29.1585	27.9168	28.5376	0.193658	20.813	20.44	20.6265	23.3037	29.1164	26.21	0.00476013
NCU01486	IKI3 family protein	13.4871	10.1058	11.7965	9.00733	9.61755	9.31244	0.879468	8.37653	10.5066	9.44157	10.4466	7.10166	8.77413	0.748594	15.7877	14.7832	15.2854	13.8437	12.8273	13.3355	0.773741
NCU01487	hypothetical protein	470.372	394.226	432.299	105.528	165.078	135.303	0.000406596	86.8609	104.089	95.4747	76.7987	73.1612	74.98	0.0743493	466.299	363.015	414.657	373.394	342.18	357.787	0.862083
NCU01488	hypothetical protein	14.1979	17.7157	15.9568	19.3985	12.9621	16.1803	0.805929	11.4715	12.5767	12.0241	17.5873	20.1375	18.8624	0.0428347	11.0035	13.5666	12.285	11.4953	12.1834	11.8393	0.547931
NCU01489	hypothetical protein	60.628	103.164	81.8959	91.0472	68.6644	79.8558	0.821221	66.7448	62.2612	64.503	96.4298	133.019	114.724	9.44231e-05	71.7222	75.3009	73.5115	86.2622	78.4127	82.3374	0.00647938
NCU01490	hypothetical protein	1.74476	2.3073	2.02603	2.87386	2.22798	2.55092	0.560938	4.98698	4.0059	4.49644	4.77843	4.8387	4.80857	0.881406	3.55424	4.00014	3.77719	3.4159	4.02061	3.71826	0.555843
NCU01491	hypothetical protein	2.52791	2.96568	2.7468	2.99639	2.18189	2.58914	0.911265	13.1615	12.8189	12.9902	10.3886	8.4206	9.40461	0.0429289	4.18164	4.58782	4.38473	5.78408	4.15558	4.96983	0.118324
NCU01493	hypothetical protein	7.20967	10.5754	8.89255	9.93161	10.1756	10.0536	0.559781	29.9565	23.8268	26.8917	22.6322	22.4087	22.5204	0.321756	10.4964	9.0195	9.75795	8.29469	7.27743	7.78606	0.883184
NCU01494	MFS sugar transporter	4.158	10.8843	7.52113	2.33002	2.28593	2.30798	0.0175884	17.9357	19.3224	18.6291	9.64863	11.1504	10.3995	3.3287e-05	7.6249	5.51157	6.56824	4.55757	3.98003	4.2688	0.305507
NCU01495	hypothetical protein	0	0.293203	0.146601	0	0.0215713	0.0107857	NA	0.245466	0.0631387	0.154302	0.019991	0.0428678	0.0314294	0.295016	0.470904	1.05652	0.76371	0.724726	0.329629	0.527178	0.80793
NCU01496	hypothetical protein	7.20953	8.17478	7.69216	5.67128	3.88157	4.77642	0.446124	5.3765	6.86668	6.12159	2.96472	2.54297	2.75384	9.95767e-05	6.76876	6.54329	6.65603	2.01026	2.02058	2.01542	1.55795e-08
NCU01498	serine/threonine-protein kinase MAK	52.3476	45.9876	49.1676	53.8097	49.028	51.4188	0.66894	144.303	144.199	144.251	111.086	107.075	109.08	0.0145824	60.1363	61.1816	60.6589	49.9568	43.3866	46.6717	0.584134
NCU01499	hypothetical protein	7.36357	6.81736	7.09047	6.18167	5.78848	5.98507	0.966989	11.1829	10.3718	10.7774	13.9299	14.2771	14.1035	0.102035	8.99186	9.8967	9.44428	8.97888	7.77679	8.37784	0.718484
NCU01500	nicotinamide riboside kinase 1	14.5822	30.4252	22.5037	14.1581	12.4302	13.2942	0.472098	28.4568	24.65	26.5534	29.8895	32.997	31.4432	0.388722	39.7086	40.408	40.0583	36.1054	34.4673	35.2864	0.706289
NCU01501	mitochondrial peptidyl-tRNA hydrolase Pth2	25.9237	42.4116	34.1676	32.0465	31.0659	31.5562	0.902546	27.4325	27.0161	27.2243	27.3949	29.1002	28.2475	0.922096	28.6497	22.3427	25.4962	33.079	32.8559	32.9675	0.00657326
NCU01502	small nucleolar ribonucleoprotein complex subunit	7.69555	5.91589	6.80572	5.03189	8.42306	6.72748	0.88336	0.918429	0.654029	0.786229	2.51195	1.10047	1.80621	0.0809048	3.49937	2.66643	3.0829	4.13437	5.04752	4.59095	0.0196952
NCU01503	pre-rRNA processing protein Tsr1	13.164	10.7147	11.9394	9.7123	13.9583	11.8353	0.848204	1.7993	1.85272	1.82601	3.59223	2.3537	2.97297	0.103537	4.94755	5.2826	5.11507	8.29453	7.67821	7.98637	1.04813e-05
NCU01504	calcineurin binding protein	260.403	187.213	223.808	43.3621	72.1349	57.7485	0.000106074	66.2218	74.2411	70.2315	67.5489	57.8147	62.6818	0.465636	76.8942	61.0279	68.9611	65.8239	81.3911	73.6075	0.160673
NCU01505	hypothetical protein	1.64708	2.03204	1.83956	2.31232	1.53897	1.92564	0.865649	2.6942	2.31661	2.5054	2.68944	2.97094	2.83019	0.82978	2.2151	2.80371	2.50941	0.738632	1.03026	0.884445	0.0406708
NCU01506	hypothetical protein	4.17593	6.19327	5.1846	9.74851	8.11622	8.93237	0.0446412	3.8887	5.58473	4.73671	8.86758	9.08318	8.97538	0.00961749	3.22793	3.07905	3.15349	4.02639	5.09147	4.55893	0.0435622
NCU01509	hypothetical protein	38.1268	49.9397	44.0333	23.1897	27.0892	25.1395	0.149543	56.5561	53.9622	55.2592	78.3799	87.4221	82.901	0.00106772	29.744	32.9642	31.3541	20.833	19.1707	20.0019	0.0225377
NCU01510	meiotically up-regulated 190 protein	9.09651	25.8169	17.4567	2.95286	2.61494	2.7839	2.18027e-06	51.2089	50.3958	50.8023	23.1487	19.6447	21.3967	6.81004e-14	45.3716	52.2123	48.7919	8.04607	7.51243	7.77925	8.93873e-64
NCU01511	urease accessory protein ureG	25.0828	29.4102	27.2465	17.16	21.4436	19.3018	0.677646	10.7937	13.1659	11.9798	18.1477	16.8375	17.4926	0.0528387	59.5482	61.4554	60.5018	81.2425	73.4361	77.3393	3.30326e-05
NCU01512	phenylalanyl-tRNA synthetase	12.6624	12.6322	12.6473	13.3764	13.6704	13.5234	0.621968	8.20598	9.91093	9.05846	7.91177	7.73119	7.82148	0.498239	9.45905	8.01415	8.7366	10.3625	10.8438	10.6032	0.0285578
NCU01514	mitochondrial dicarboxylate carrier	3.37737	4.23405	3.80571	4.43085	4.52471	4.47778	0.533162	3.64997	4.21259	3.93128	4.00137	4.14326	4.07232	0.954365	3.35208	1.4211	2.38659	2.12512	2.47042	2.29777	0.791
NCU01515	DNA-directed RNA polymerase II polypeptide	33.8008	37.7313	35.766	32.1897	33.9797	33.0847	0.8963	43.2561	41.4623	42.3592	34.9709	39.7871	37.379	0.401596	27.5119	27.4655	27.4887	23.7627	22.6254	23.1941	0.926315
NCU01516	mitochondrial co-chaperone GrpE	21.5413	22.2139	21.8776	29.3205	32.0095	30.665	0.074674	21.3558	20.1854	20.7706	28.7238	29.4395	29.0816	0.039207	19.8946	16.0166	17.9556	24.3716	21.2355	22.8036	0.0107391
NCU01517	glucoamylase	45.6818	114.797	80.2394	21.6975	33.1807	27.4391	0.0245279	450.522	432.626	441.574	111.631	162.952	137.292	2.02608e-19	43.7891	39.7145	41.7518	12.7651	11.6509	12.208	1.94401e-20
NCU01519	hypothetical protein	0.523427	2.59571	1.55957	0.189485	0.954849	0.572167	0.778654	1.67161	1.86321	1.76741	0.707916	0.569259	0.638588	0.39343	0.641367	1.23534	0.938352	0.712884	1.36182	1.03735	0.828979
NCU01520	hypothetical protein	2.19215	2.80543	2.49879	2.07354	1.78019	1.92687	0.941321	2.71001	1.73686	2.22343	1.64977	2.23029	1.94003	0.837833	1.94959	2.71798	2.33378	2.16698	1.02504	1.59601	0.78492
NCU01521	ThiJ/PfpI family protein	4.55819	4.92373	4.74096	2.15657	1.18553	1.67105	0.0812849	4.36711	4.4339	4.40051	1.78535	2.45412	2.11973	0.0292474	8.00462	8.99271	8.49866	2.02838	1.76127	1.89482	4.2762e-08
NCU01522	hypothetical protein	1.40525	1.75472	1.57999	1.55908	1.69302	1.62605	0.775685	3.40945	3.99456	3.702	3.40459	2.28695	2.84577	0.263382	1.96964	2.56665	2.26815	2.34418	1.96145	2.15281	0.586857
NCU01523	GTP-binding protein ypt3	142.668	177.503	160.085	118.972	125.067	122.019	0.785039	164.949	176.773	170.861	202.407	220.028	211.218	0.145401	154.732	162.559	158.646	143.531	144.788	144.16	0.463737
NCU01524	ribosome biogenesis protein BRX1	25.5619	20.0352	22.7985	27.449	29.4454	28.4472	0.356239	7.46022	6.71357	7.08689	11.7504	9.33612	10.5433	0.0747098	15.3968	17.5595	16.4782	15.549	17.7561	16.6526	0.246589
NCU01525	histone deacetylase hda1	15.641	13.832	14.7365	12.985	11.9777	12.4814	0.967732	26.017	26.8545	26.4357	23.3777	23.8629	23.6203	0.448487	23.3641	26.032	24.698	20.0416	18.8371	19.4393	0.752855
NCU01526	hypothetical protein	0.606125	1.20233	0.904226	1.53596	0.221142	0.878551	0.964464	2.17768	0.809095	1.49339	0.819763	2.08746	1.45361	0.959045	0.417768	0.561987	0.489878	0.0515947	0.225283	0.138439	0.390795
NCU01527	hypothetical protein	13.7845	12.7441	13.2643	8.01509	10.5925	9.3038	0.679666	20.9787	19.9528	20.4658	20.994	20.7847	20.8894	0.973487	10.7808	13.9837	12.3822	10.6953	10.2921	10.4937	0.909188
NCU01528	glyceraldehyde 3-phosphate-dehydrogenase	2521.29	1730.45	2125.87	1229.34	1293.06	1261.2	0.315352	321.785	401.788	361.786	645.12	587.083	616.102	5.65711e-05	3890.79	3514.14	3702.47	2727.58	3241.48	2984.53	0.88506
NCU01529	hypothetical protein	3.36312	2.91864	3.14088	4.71773	3.52768	4.12271	0.728477	4.43044	3.89073	4.16059	4.26422	6.55321	5.40871	0.700616	6.31014	1.98432	4.14723	1.8608	2.96874	2.41477	0.651547
NCU01530	hypothetical protein	0.390274	1.31607	0.853172	2.03447	0.939773	1.48712	0.642147	0.523479	1.00025	0.761864	1.34597	0.679116	1.01254	0.811433	10.4728	4.97386	7.72335	1.91353	1.0444	1.47897	0.000699276
NCU01531	hypothetical protein	0	0	0	0	0	0	NA	0.0349395	0.0194721	0.0272058	0	0	0	NA	0.0670281	0	0.033514	0	0.0406633	0.0203316	NA
NCU01532	hypothetical protein	0	0	0	0	0	0	NA	0.121789	0.0678741	0.0948316	0.0322355	0	0.0161177	NA	0	0.032144	0.016072	0	0	0	NA
NCU01534	hypothetical protein	18.3215	18.9616	18.6416	14.0385	13.2171	13.6278	0.684018	35.1243	34.7808	34.9526	31.7147	32.1924	31.9536	0.536995	27.1361	30.3978	28.7669	26.1675	25.0317	25.5996	0.628002
NCU01535	hypothetical protein	33.5019	50.1989	41.8504	25.9182	27.6114	26.7648	0.432189	64.7321	55.2753	60.0037	57.1612	65.8161	61.4886	0.959045	27.0836	30.6461	28.8649	20.669	23.991	22.33	0.724576
NCU01536	hypothetical protein	0	0.323868	0.161934	0	0.178706	0.0893529	NA	0.156426	0.174355	0.165391	0.331227	1.0654	0.698315	0.498239	0.450134	0.330287	0.39021	0.166776	0.728208	0.447492	0.878862
NCU01539	vacuolar morphogenesis protein AvaB	13.4841	13.5365	13.5103	13.4263	11.4808	12.4535	0.918261	26.8597	27.7039	27.2818	27.0778	26.2807	26.6792	0.857568	18.1102	19.0888	18.5995	14.5978	14.5015	14.5497	0.716413
NCU01540	SPX domain-containing protein	32.2469	31.1532	31.7001	29.1304	28.1625	28.6465	0.946261	32.9246	33.3556	33.1401	41.5234	36.5819	39.0527	0.329303	30.9614	32.453	31.7072	30.7478	26.8845	28.8161	0.514343
NCU01541	hypothetical protein	13.6135	30.5046	22.0591	19.7737	15.0231	17.3984	0.941119	19.0543	19.6828	19.3685	18.4118	23.0917	20.7517	0.84503	21.5204	23.176	22.3482	18.3693	20.9264	19.6479	0.789492
NCU01542	hypothetical protein	8.73749	7.56464	8.15106	7.78378	7.47647	7.63012	0.910855	12.7986	12.5168	12.6577	11.8892	9.63675	10.763	0.332452	7.81322	8.2818	8.04751	7.55021	6.70349	7.12685	0.715917
NCU01543	PTAB	28.7505	20.2819	24.5162	21.4006	20.2289	20.8148	0.965188	52.2862	49.5503	50.9183	41.8132	37.283	39.5481	0.0461849	26.5024	27.9713	27.2368	20.1084	19.8983	20.0033	0.332612
NCU01545	autophagy protein 8	188.986	454.473	321.73	159.646	130.556	145.101	0.113033	1225.76	1150.73	1188.24	835.419	1293.87	1064.64	0.543694	426.454	457.303	441.878	324.387	343.248	333.817	0.480476
NCU01546	coproporphyrinogen III oxidase	127.376	73.3252	100.35	19.3073	32.716	26.0117	0.000772292	13.4229	10.014	11.7184	9.65345	9.01471	9.33408	0.275409	85.023	40.3673	62.6952	49.2902	60.1534	54.7218	0.952173
NCU01547	26S proteasome regulatory subunit rpn-8	48.337	51.9949	50.1659	34.391	37.091	35.741	0.621788	93.5771	97.6699	95.6235	88.0069	96.0041	92.0055	0.778916	69.8556	81.5074	75.6815	60.0582	63.6577	61.8579	0.948093
NCU01548	hypothetical protein	145.065	306.637	225.851	159.07	127.023	143.047	0.579053	872.939	831.057	851.998	650.294	991.832	821.063	0.826397	256.685	279.957	268.321	242.899	266.636	254.768	0.294846
NCU01549	hypothetical protein	22.9425	21.4787	22.2106	18.396	16.694	17.545	0.85797	32.1151	30.5297	31.3224	29.0425	25.2623	27.1524	0.333386	17.8524	19.8658	18.8591	15.8716	13.261	14.5663	0.679376
NCU01550	adenylate kinase cytosolic	67.1865	55.8788	61.5326	62.1633	61.2664	61.7148	0.785691	38.8212	35.0788	36.95	38.3364	42.4482	40.3923	0.691251	66.8827	65.7402	66.3115	53.3875	58.3404	55.864	0.92732
NCU01551	hypothetical protein	9.23277	12.5016	10.8672	13.3839	9.44655	11.4152	0.727565	16.653	14.7894	15.7212	8.75447	14.9309	11.8427	0.230808	10.9934	13.4396	12.2165	9.26696	9.48916	9.37806	0.763034
NCU01552	ribosomal protein S28	488.812	577.506	533.159	439.254	486.712	462.983	0.986279	26.6734	26.9472	26.8103	36.2877	32.085	34.1863	0.146865	205.55	186.921	196.235	263.989	368.652	316.32	1.12363e-05
NCU01553	para-hydroxybenzoate-polyprenyltransferase Coq2	2.47377	2.174	2.32388	2.27849	3.3931	2.8358	0.645291	5.40015	4.48088	4.94052	4.03388	3.71204	3.87296	0.393732	8.57551	9.28009	8.9278	9.53174	7.19261	8.36217	0.610044
NCU01554	JmjC domain-containing protein	15.6267	9.84184	12.7343	14.9446	15.2706	15.1076	0.559421	5.99272	5.43424	5.71348	7.62436	4.28911	5.95674	0.925452	13.2891	14.3476	13.8184	11.0241	9.3032	10.1636	0.437099
NCU01555	hypothetical protein	24.6703	105.905	65.2876	16.004	12.7798	14.3919	0.00538274	64.5933	61.9917	63.2925	50.8604	73.2718	62.0661	0.890955	128.632	109.385	119.008	63.2883	69.7678	66.5281	0.00427713
NCU01559	hypothetical protein	74.9803	58.2959	66.6381	44.5647	41.8102	43.1874	0.459344	100.246	105.636	102.941	86.9448	106.745	96.845	0.692845	44.7463	37.0802	40.9132	48.8669	47.1099	47.9884	0.0185885
NCU01560	hypothetical protein	60.8874	65.6207	63.254	38.0548	37.5694	37.8121	0.169676	84.5063	82.6042	83.5553	78.1568	92.2803	85.2185	0.978186	35.4221	35.7853	35.6037	38.4482	40.4996	39.4739	0.0219731
NCU01561	hypothetical protein	0	0.024279	0.0121395	0	0	0	NA	0	0.0261413	0.0130707	0.0496612	0	0.0248306	NA	0.0224964	0.0495203	0.0360083	0.150029	0.0272953	0.0886623	0.568475
NCU01562	2,4-dichlorophenoxyacetate alpha-ketoglutarate dioxygenase	0.199401	0.24721	0.223305	0.37897	0.163688	0.271329	0.918261	0.477604	0.106469	0.292037	0.455089	0.487937	0.471513	0.738316	0.687179	1.05886	0.87302	0	0.277923	0.138961	0.123639
NCU01563	RNA polymerase II holoenzyme cyclin-like subunit	7.42522	12.6679	10.0466	6.55951	5.7618	6.16065	0.493018	22.9345	21.9536	22.444	13.6864	20.0378	16.8621	0.114218	13.3674	14.5444	13.9559	6.67899	7.81596	7.24747	0.00431532
NCU01564	calcium dependent mitochondrial carrier protein	19.5043	20.0915	19.7979	16.516	17.0656	16.7908	0.975481	23.1002	23.7297	23.4149	26.2541	24.1989	25.2265	0.747221	21.0315	24.8803	22.9559	18.9578	16.7925	17.8751	0.716751
NCU01565	hypothetical protein	36.8182	27.0941	31.9562	31.4269	31.5709	31.4989	0.847308	56.7172	79.8	68.2586	163.683	150.378	157.031	2.72305e-09	110.395	132.673	121.534	93.5283	68.8566	81.1925	0.164262
NCU01566	hypothetical protein	0.0325149	0	0.0162575	0	0	0	NA	0.841101	0.625004	0.733052	0.0659629	0.247534	0.156749	0.0582521	0.29881	0.526206	0.412508	0.132852	0.0725104	0.102681	0.258219
NCU01567	hypothetical protein	0.317087	0.825539	0.571313	0.516547	0.347063	0.431805	0.964529	1.89872	2.24332	2.07102	1.7288	2.71571	2.22225	0.927388	1.457	0.721629	1.08932	1.17412	1.01649	1.0953	0.79238
NCU01568	hypothetical protein	1.13464	1.4295	1.28207	1.79842	2.14816	1.97329	0.367353	1.0577	1.08068	1.06919	1.18203	1.06724	1.12463	0.957075	4.03	2.69854	3.36427	3.53965	3.41936	3.4795	0.535091
NCU01569	WD repeat containing protein 48	8.047	8.1922	8.1196	11.1082	10.5402	10.8242	0.119232	8.63992	7.15874	7.89933	11.2386	10.1114	10.675	0.0930315	6.1239	8.01822	7.07106	7.60836	7.72687	7.66762	0.0997175
NCU01570	hypothetical protein	3.77026	5.20844	4.48935	5.67882	5.50224	5.59053	0.3615	8.04145	6.2071	7.12428	8.44545	8.73774	8.59159	0.454285	6.2697	6.26504	6.26737	12.5851	11.2356	11.9104	2.27281e-09
NCU01571	hypothetical protein	11.526	20.311	15.9185	10.7069	11.7429	11.2249	0.759539	51.325	49.002	50.1635	41.6921	56.6848	49.1884	0.88566	30.1782	31.9685	31.0734	18.845	17.9442	18.3946	0.0101322
NCU01572	WD domain-containing protein	2.36559	3.69981	3.0327	2.49004	2.86806	2.67905	0.968635	7.6884	6.54867	7.11853	7.97383	7.12447	7.54915	0.863065	9.36474	14.5956	11.9802	4.27512	4.78845	4.53179	3.30326e-05
NCU01573	hypothetical protein	1.14181	1.32772	1.23476	1.069	0.560235	0.814616	0.850348	5.84695	3.91027	4.87861	4.2334	6.03768	5.13554	0.935813	3.65451	4.7391	4.19681	2.61417	1.75608	2.18512	0.16734
NCU01575	SNARE complex subunit	30.5625	42.021	36.2917	40.7689	34.9459	37.8574	0.628743	34.7791	34.878	34.8285	42.2065	43.1085	42.6575	0.202756	32.7329	33.9557	33.3443	28.5073	30.6393	29.5733	0.675227
NCU01577	hypothetical protein	10.0125	17.1779	13.5952	11.2453	10.4485	10.8469	0.932244	14.4189	14.8762	14.6475	14.4142	22.4209	18.4175	0.349569	14.6022	15.5684	15.0853	13.1495	11.7883	12.4689	0.989044
NCU01579	hypothetical protein	3.93283	6.35857	5.1457	4.09563	3.06631	3.58097	0.813289	4.49059	3.62452	4.05755	2.1859	3.92565	3.05577	0.511007	3.4162	3.59649	3.50635	0.660371	1.08129	0.870831	0.00408945
NCU01580	transcription factor TFIIH subunit Tfb4	4.2553	6.44867	5.35198	2.7556	4.48401	3.61981	0.757209	15.5986	14.7898	15.1942	13.1367	13.0501	13.0934	0.403055	5.56227	5.23979	5.40103	3.7797	3.06496	3.42233	0.270464
NCU01581	hypothetical protein	4.64068	5.50602	5.07335	5.48737	3.77394	4.63066	0.948909	9.76489	9.1936	9.47925	7.52283	9.52804	8.52544	0.612403	4.52382	5.50547	5.01465	3.85427	3.91715	3.88571	0.809768
NCU01584	hypothetical protein	8.25778	9.8068	9.03229	8.54614	8.57766	8.5619	0.851207	13.6307	13.4409	13.5358	18.1978	15.015	16.6064	0.249351	7.7178	8.31974	8.01877	7.61911	6.63194	7.12553	0.700787
NCU01585	hypothetical protein	19.736	20.2763	20.0062	16.2248	16.9544	16.5896	0.951406	26.442	26.6178	26.5299	31.3448	33.2224	32.2836	0.292301	38.2256	46.2078	42.2167	30.5207	29.7655	30.1431	0.34061
NCU01587	cofilin	258.241	418.973	338.607	236.298	240.761	238.53	0.672028	249.405	283.278	266.342	341.7	407.268	374.484	0.0151795	337.278	378.103	357.69	361.479	370.098	365.788	0.0484073
NCU01589	heat shock protein 60	76.8221	32.2181	54.5201	40.4929	61.1273	50.8101	0.965188	39.2439	39.1789	39.2114	41.5255	42.6739	42.0997	0.756796	49.0435	34.0881	41.5658	50.3821	69.1369	59.7595	0.00496747
NCU01591	hypothetical protein	1.88323	1.74329	1.81326	2.1475	1.71772	1.93261	0.832247	1.44343	0.603325	1.02338	1.17799	1.19474	1.18636	0.855514	1.84605	2.2223	2.03418	2.11602	2.09986	2.10794	0.553548
NCU01592	hypothetical protein	0.338176	0.838519	0.588347	0.32136	0	0.16068	0.627465	0.0809998	0.496561	0.28878	0	0.0919469	0.0459734	0.30119	0.194238	0.0855137	0.139876	0	0	0	NA
NCU01593	hypothetical protein	0.476388	1.28247	0.879428	0.0739101	0.111734	0.0928219	0.0727668	0.0978038	0.363379	0.230592	0.034516	0.111022	0.0727689	0.467278	0.0625425	0.034418	0.0484802	0	0	0	NA
NCU01595	SOF1	15.3036	12.6868	13.9952	12.7003	16.4344	14.5673	0.758373	2.35147	3.3302	2.84083	4.94986	5.87239	5.41113	0.0170493	8.65065	9.46274	9.05669	11.208	13.9732	12.5906	0.00233262
NCU01596	26S proteasome non-ATPase regulatory subunit 11	44.1107	47.9882	46.0495	31.6933	34.6968	33.1951	0.653024	68.3982	78.6446	73.5214	69.2384	80.1888	74.7136	0.992307	60.5775	68.2425	64.41	55.2532	56.8547	56.054	0.744575
NCU01597	hypothetical protein	4.35808	2.90167	3.62987	3.17071	3.13576	3.15324	0.988664	3.71598	3.50667	3.61133	5.31951	3.35343	4.33647	0.472434	4.52938	4.62908	4.57923	3.63943	3.87128	3.75535	0.95816
NCU01598	methyltransferase	1.25731	1.94656	1.60193	1.6319	0.906257	1.26908	0.955663	28.3228	40.7712	34.547	87.5323	101.654	94.5934	8.91491e-12	8.22909	7.04103	7.63506	4.22878	2.97484	3.60181	0.0141934
NCU01599	hypothetical protein	14.116	22.1441	18.13	13.6202	12.2906	12.9554	0.714777	39.046	37.6558	38.3509	31.8887	35.2913	33.59	0.350093	22.1204	20.8195	21.47	18.8424	17.3702	18.1063	0.935646
NCU01601	hypothetical protein	25.5893	39.8893	32.7393	28.3527	25.0738	26.7132	0.949106	33.2146	27.7787	30.4967	33.7339	38.9313	36.3326	0.401826	24.1216	31.1641	27.6428	29.9345	29.5819	29.7582	0.0972406
NCU01605	protein kinase regulator	13.7351	30.4861	22.1106	13.8941	15.5185	14.7063	0.728477	37.2493	31.4643	34.3568	23.5948	36.8023	30.1985	0.566104	19.1372	16.3574	17.7473	13.8036	10.0659	11.9348	0.378892
NCU01606	ATP synthase subunit 5	275.273	297.867	286.57	299.36	302.604	300.982	0.56873	154.205	160.676	157.441	184.432	218.33	201.381	0.0940844	295.52	284.775	290.147	323.4	340.992	332.196	0.00269008
NCU01607	hypothetical protein	17.3397	41.2951	29.3174	10.5546	11.2055	10.88	0.0265231	18.9007	14.4809	16.6908	10.0686	9.07892	9.57376	0.000492099	8.39689	9.64094	9.01892	8.59079	6.66859	7.62969	0.933841
NCU01608	hypothetical protein	4.78703	12.5399	8.66347	3.60861	2.28076	2.94469	0.0605371	15.9713	12.8402	14.4058	11.7109	12.6786	12.1947	0.389679	7.34933	8.2313	7.79032	3.19275	2.76304	2.9779	5.37121e-05
NCU01610	hypothetical protein	0.161054	0.239604	0.200329	0	0.26442	0.13221	NA	0.385757	0.429972	0.407864	0.898509	0.963362	0.930935	0.46719	0.296015	1.05886	0.677438	0.740303	0.269371	0.504837	0.950331
NCU01611	carnitine acetyl transferase	21.973	24.2685	23.1207	30.2549	21.4108	25.8329	0.51939	139.107	130.596	134.852	51.9148	55.1667	53.5407	1.27782e-18	30.0338	34.0283	32.0311	23.1337	22.6767	22.9052	0.261099
NCU01612	pre-mRNA splicing factor ATP-dependent RNA helicase PRP43	17.4448	10.6393	14.0421	13.4643	17.4579	15.4611	0.726996	7.14367	7.62443	7.38405	10.2567	6.3496	8.30317	0.711683	9.27637	9.62286	9.44962	11.9634	12.5298	12.2466	0.000639316
NCU01613	protein arginine N-methyltransferase HSL7	18.7999	16.5396	17.6698	16.0249	17.3026	16.6638	0.894056	6.3519	7.0405	6.6962	10.3029	8.37526	9.33906	0.0977466	15.7156	16.6059	16.1608	20.9578	19.9535	20.4557	0.000200081
NCU01614	hypothetical protein	29.3486	43.8948	36.6217	29.2032	26.9117	28.0574	0.843634	60.3123	60.5151	60.4137	61.9939	75.5093	68.7516	0.517496	56.5247	60.7916	58.6581	30.4172	34.1172	32.2672	0.00105408
NCU01615	hypothetical protein	3.13197	3.70184	3.41691	3.98299	3.60567	3.79433	0.599507	6.23456	6.8625	6.54853	5.90938	5.7888	5.84909	0.587332	4.99594	4.92418	4.96006	3.53073	2.71418	3.12245	0.191418
NCU01620	hypothetical protein	2.39135	1.49525	1.9433	2.76645	1.47941	2.12293	0.879368	2.04207	2.10958	2.07583	3.42757	4.57957	4.00357	0.100093	2.00654	1.78779	1.89716	1.96477	1.27525	1.62001	0.966754
NCU01623	hypothetical protein	2.18905	2.45933	2.32419	2.52464	2.18396	2.3543	0.82594	13.7158	13.7364	13.7261	7.78142	8.2588	8.02011	0.000265573	1.264	2.03781	1.6509	0.633215	0.885621	0.759418	0.135255
NCU01625	DNA repair helicase RAD3	5.37992	6.73169	6.05581	4.83671	3.78269	4.3097	0.71529	20.5664	22.1437	21.355	13.0284	14.0269	13.5277	0.000688151	11.0833	13.5861	12.3347	9.91722	8.40228	9.15975	0.568381
NCU01629	hypothetical protein	2.66038	3.17985	2.92012	0.864304	1.51816	1.19123	0.155292	5.48984	6.02195	5.75589	5.58162	6.55327	6.06745	0.902107	1.50454	2.18491	1.84472	2.462	3.75238	3.10719	0.0150699
NCU01631	hypothetical protein	0.697396	1.92135	1.30937	0.168309	0.508883	0.338596	0.48139	1.33632	1.98598	1.66115	1.4934	1.51692	1.50516	0.904018	0.427268	1.95943	1.19335	0.712367	0.518412	0.61539	0.676574
NCU01632	pentafunctional AROM polypeptide	35.0193	13.5353	24.2773	38.8553	44.7892	41.8222	0.205729	10.8958	12.0243	11.4601	25.0564	11.3544	18.2054	0.42368	81.4824	78.5934	80.0379	142.268	121.838	132.053	1.04185e-11
NCU01633	hexose transporter HXT13	1.95378	28.0672	15.0105	1.38479	0.427696	0.906242	0.109052	6.40378	5.38077	5.89227	3.02487	2.79586	2.91036	0.000530114	0.604802	1.39373	0.999267	0.399144	0.527432	0.463288	0.310135
NCU01634	histone h4	647.912	820.467	734.19	506.352	506.312	506.332	0.496698	559.769	520.766	540.268	519.185	619.539	569.362	0.837659	431.213	490.022	460.617	333.346	361.649	347.497	0.504765
NCU01635	histone H3	1657.74	2165.32	1911.53	1148.31	1140.35	1144.33	0.156743	1346.08	1401.4	1373.74	1202.58	1385.18	1293.88	0.654818	1202.3	1337.55	1269.93	804.604	925.174	864.889	0.127734
NCU01636	2-hydroxychromene-2-carboxylate isomerase	32.4959	47.4795	39.9877	23.8691	23.8496	23.8594	0.287449	73.3833	63.8136	68.5984	78.3151	90.7898	84.5524	0.219192	139.349	149.268	144.309	100.062	102.549	101.306	0.162784
NCU01637	U4/U6 small nuclear ribonucleoprotein	9.31933	13.6873	11.5033	11.1047	11.9221	11.5134	0.765083	12.491	11.8101	12.1505	12.7652	13.5052	13.1352	0.782603	11.6966	11.379	11.5378	8.86204	9.19542	9.02873	0.781758
NCU01638	DNA-directed RNA polymerase I subunit RPA1	16.7879	8.14294	12.4654	10.626	16.1568	13.3914	0.81324	2.2758	2.61718	2.44649	3.47078	1.7325	2.60164	0.89639	6.44492	6.3784	6.41166	9.75364	10.0059	9.87978	1.15629e-07
NCU01640	C2H2 transcription factor	37.1829	24.3907	30.7868	23.9783	16.588	20.2831	0.596353	169.546	184.543	177.045	53.9215	53.0724	53.4969	5.22866e-29	59.2215	25.5484	42.385	38.4002	34.0545	36.2274	0.981435
NCU01642	hypothetical protein	12.9189	9.64972	11.2843	8.66635	9.75683	9.21159	0.924723	24.3385	21.7775	23.058	18.2048	12.3546	15.2797	0.00939457	14.2458	13.5667	13.9062	9.19666	9.87318	9.53492	0.154078
NCU01643	5'-3' exoribonuclease 2	17.801	13.4206	15.6108	14.0414	16.1584	15.0999	0.87978	15.08	16.6512	15.8656	13.1689	10.495	11.832	0.0653939	11.1807	11.2363	11.2085	12.9469	13.0434	12.9952	0.00661004
NCU01644	intracellular protein transporter UsoA	21.0686	17.7989	19.4337	24.1546	25.9879	25.0713	0.222541	33.7811	33.657	33.719	22.8277	19.4456	21.1366	0.00022917	15.3175	16.7923	16.0549	17.2409	14.5448	15.8929	0.206518
NCU01645	hypothetical protein	66.4549	73.5787	70.0168	31.7474	36.0857	33.9166	0.0133522	88.5919	85.0195	86.8057	95.2966	107.619	101.458	0.339203	100.569	109.454	105.012	75.7306	76.6672	76.1989	0.267035
NCU01646	hypothetical protein	8.94859	20.4937	14.7211	7.88865	7.01102	7.44984	0.249752	44.5576	43.011	43.7843	29.4559	31.9277	30.6918	0.00331725	13.1754	14.2279	13.7017	10.2122	8.2234	9.21782	0.184196
NCU01647	GTP-binding protein ypt4	0.198474	0.492123	0.345299	0.323322	0.217237	0.27028	0.975481	1.18846	1.11273	1.1506	0.629131	0.701522	0.665326	0.269807	0.592787	0.627345	0.610066	0.304102	0.553262	0.428682	0.829114
NCU01648	dolichyl-phosphate-mannose-protein mannosyltransferase 2	102.505	57.0782	79.7914	119.769	103.214	111.492	0.312441	38.4759	31.9752	35.2255	32.8148	21.1917	27.0032	0.146256	54.5066	51.5765	53.0415	63.0765	70.4584	66.7674	0.00028612
NCU01649	hypothetical protein	12.5148	65.4344	38.9746	11.1549	9.36216	10.2585	0.0408469	13.1993	12.6158	12.9075	9.35188	12.9244	11.1381	0.511353	10.2768	12.6938	11.4853	6.01575	7.07493	6.54534	0.066084
NCU01650	hypothetical protein	30.1154	41.3109	35.7132	33.5074	29.0716	31.2895	0.976514	27.3107	24.9974	26.1541	32.3845	39.2446	35.8145	0.108152	29.8949	30.1217	30.0083	28.4325	35.2998	31.8662	0.17777
NCU01651	hypothetical protein	2.70375	2.15285	2.4283	2.91567	3.35532	3.13549	0.458147	0.23715	0.426997	0.332073	0.328333	0.289908	0.30912	0.935813	1.48734	1.0785	1.28292	2.19776	1.80461	2.00119	0.0369918
NCU01652	O-acetylhomoserine	43.7453	30.4427	37.094	74.9789	81.9822	78.4805	0.00210412	29.8775	23.9898	26.9336	20.766	24.4003	22.5831	0.30784	77.3782	69.6855	73.5318	49.1676	57.1485	53.1581	0.406823
NCU01653	hypothetical protein	5.71701	8.04804	6.88253	20.9298	16.3502	18.64	0.000495803	6.53748	5.6128	6.07514	5.42491	7.32073	6.37282	0.951765	12.9652	17.068	15.0166	8.0061	7.91691	7.9615	0.0865975
NCU01654	long-chain-fatty-acid-CoA ligase 1	32.8216	33.6247	33.2231	25.2526	27.5109	26.3817	0.872258	62.0897	59.0431	60.5664	56.9314	56.3773	56.6544	0.628508	40.7029	46.6147	43.6588	41.8943	42.0002	41.9473	0.233073
NCU01655	hypothetical protein	23.2209	42.0845	32.6527	20.2052	21.8436	21.0244	0.580882	45.7012	49.3957	47.5485	48.3853	57.1516	52.7685	0.647337	29.2245	32.1181	30.6713	22.8621	22.4606	22.6614	0.501074
NCU01656	hypothetical protein	12.8987	11.8661	12.3824	7.65385	8.79826	8.22605	0.530571	28.6742	28.4073	28.5407	22.5269	21.6319	22.0794	0.0590566	12.1459	15.6938	13.9199	8.82194	7.83742	8.32968	0.0429494
NCU01657	cytochrome-c oxidase assembly protein	26.6738	38.375	32.5244	28.2409	30.6163	29.4286	0.929812	31.092	33.5378	32.3149	38.5248	41.943	40.2339	0.218313	25.8599	29.2669	27.5634	26.9898	27.2675	27.1287	0.257891
NCU01658	WD repeat protein	25.5295	22.2698	23.8997	26.6979	22.8153	24.7566	0.704969	35.4535	33.0109	34.2322	36.2277	30.634	33.4309	0.861286	30.6803	32.8223	31.7513	25.2921	23.7438	24.5179	0.604737
NCU01659	dDENN domain-containing protein	25.6601	18.9781	22.3191	17.155	18.2105	17.6828	0.882422	22.1524	21.8628	22.0076	20.039	18.3346	19.1868	0.354731	23.1757	21.531	22.3533	14.5569	14.7212	14.6391	0.0726014
NCU01660	hypothetical protein	4.19385	5.60631	4.90008	16.9512	6.26679	11.609	0.030591	13.871	10.437	12.154	8.06415	12.2554	10.1598	0.478079	3.72006	6.19694	4.9585	3.05459	3.2124	3.1335	0.444591
NCU01664	DUF974 domain-containing protein	9.03467	9.49148	9.26307	9.94864	8.75174	9.35019	0.778501	13.5418	11.4297	12.4858	16.5085	16.1252	16.3169	0.181673	8.18707	9.90247	9.04477	6.81695	7.61688	7.21692	0.894682
NCU01665	KH domain-containing protein	34.0987	30.9225	32.5106	29.3878	29.063	29.2254	0.961797	39.86	40.8111	40.3355	41.0076	46.0412	43.5244	0.737841	31.1687	39.1473	35.158	28.1381	27.9561	28.0471	0.845123
NCU01666	acetolactate synthase small subunit	92.5066	45.4275	68.967	78.9872	105.915	92.4509	0.46586	57.5267	64.9836	61.2552	63.2393	68.2435	65.7414	0.771056	195.144	197.168	196.156	277.919	317.002	297.46	1.81344e-08
NCU01667	ornithine carbamoyltransferase	16.8994	15.1826	16.041	11.5651	14.7596	13.1624	0.941321	19.0189	19.2211	19.12	20.4294	19.166	19.7977	0.927388	94.7252	90.8812	92.8032	198.072	208.956	203.514	6.18567e-23
NCU01668	hypothetical protein	18.8058	23.692	21.2489	16.7718	14.6883	15.73	0.72455	44.2126	43.7234	43.968	32.4717	34.0212	33.2465	0.0231164	19.3797	23.3767	21.3782	11.9049	11.9266	11.9157	0.0016028
NCU01669	protein arginine methyltransferase RmtB	15.2433	14.918	15.0806	10.5148	13.7791	12.147	0.920379	11.1894	10.5822	10.8858	16.4621	15.066	15.764	0.0339956	11.7086	11.4038	11.5562	11.7489	11.6976	11.7233	0.224407
NCU01670	type 1 phosphatase regulator ypi-1	23.4465	28.6512	26.0489	27.5766	24.9051	26.2408	0.717237	38.1977	31.5181	34.8579	30.4061	36.0437	33.2249	0.783387	26.3052	29.7527	28.0289	29.3394	29.3059	29.3227	0.0786644
NCU01672	DUF726 domain-containing protein	0.456151	0.66879	0.562471	0.516931	0.434151	0.475541	0.991602	1.06407	0.635374	0.849722	0.764455	0.539232	0.651843	0.649691	1.00243	0.782345	0.892389	0.465943	0.464395	0.465169	0.351075
NCU01673	hypothetical protein	7.07125	10.566	8.81862	5.46625	4.59653	5.03139	0.339394	5.91688	6.3972	6.15704	6.13909	8.49642	7.31776	0.588335	4.11473	5.43454	4.77464	4.0058	4.6826	4.3442	0.759174
NCU01674	alpha-soluble NSF attachment protein	103.817	174.917	139.367	108.288	116.91	112.599	0.941321	79.1137	74.2695	76.6916	97.282	104.377	100.829	0.0507275	83.7748	96.1547	89.9647	71.6253	76.6096	74.1175	0.981994
NCU01675	ribosomal RNA-processing protein 12	16.1313	9.04475	12.588	9.16925	14.5238	11.8465	0.946142	2.04406	1.91715	1.9806	3.83998	1.65535	2.74766	0.367023	5.58313	6.42128	6.0022	10.8168	11.8366	11.3267	8.68984e-11
NCU01678	amine oxidase	12.2404	21.138	16.6892	14.0842	11.3513	12.7178	0.865065	17.0442	14.2273	15.6357	6.96657	6.20667	6.58662	8.10895e-09	5.26273	5.93165	5.59719	2.67351	3.02812	2.85082	0.0132284
NCU01679	hypothetical protein	6.26402	5.79331	6.02867	7.5492	4.86009	6.20464	0.811204	9.26802	8.77793	9.02298	7.82843	9.31331	8.57087	0.811433	8.40413	9.81123	9.10768	6.85745	6.39517	6.62631	0.543959
NCU01680	plasma membrane ATPase	528.161	437.672	482.917	527.829	484.541	506.185	0.677831	764.638	762.979	763.808	682.889	551.853	617.371	0.116725	487.292	490.059	488.676	503.341	491.589	497.465	0.0425348
NCU01681	hypothetical protein	0	0.339439	0.169719	0.185841	0	0.0929206	NA	0	0	0	0	0.186104	0.093052	NA	0	0	0	0.349587	0	0.174794	NA
NCU01684	hypothetical protein	0.065913	0	0.0329565	0	0	0	NA	0	0.281552	0.140776	0	0.143369	0.0716845	NA	0	0.066669	0.0333345	0.134656	0	0.0673279	NA
NCU01686	hypothetical protein	0	0.130747	0.0653734	0.715833	0.288577	0.502205	NA	0	0.140776	0.0703879	0.936022	0.143369	0.539696	0.392895	0.121147	0	0.0605735	0	0	0	NA
NCU01688	hypothetical protein	0	0	0	0	0	0	NA	0	0	0	0.129869	0	0.0649347	NA	0	0	0	0	0	0	NA
NCU01689	mitochondrial DNA replication protein YHM2	99.7515	84.8498	92.3007	95.0562	113.134	104.095	0.523017	105.88	99.7228	102.801	119.919	115.651	117.785	0.406785	62.295	72.8828	67.5889	52.1927	58.4699	55.3313	0.958175
NCU01692	mitochondrial citrate synthase	270.724	172.952	221.838	252.508	270.292	261.4	0.551594	43.3022	36.2907	39.7964	32.2194	27.9745	30.097	0.0579729	141.621	128.581	135.101	157.225	173.49	165.358	0.00117774
NCU01695	RNA binding protein Nrd1	13.5027	11.94	12.7213	12.5281	10.797	11.6626	0.93972	24.4705	25.38	24.9253	28.1729	24.2069	26.1899	0.859676	14.733	19.1176	16.9253	13.5659	13.4068	13.4864	0.856331
NCU01696	mRNA cleavage factor complex component Pcf11	8.28262	7.39756	7.84009	7.06652	8.10153	7.58402	0.860956	11.5832	11.682	11.6326	13.9352	11.0628	12.499	0.795695	8.57781	8.99552	8.78667	8.41689	6.95426	7.68558	0.791008
NCU01697	hypothetical protein	9.61848	13.964	11.7912	4.02698	4.42472	4.22585	0.00283254	10.444	12.1769	11.3104	9.33229	8.70209	9.01719	0.256516	5.25234	5.13229	5.19232	3.90151	3.38845	3.64498	0.527671
NCU01698	4F5 family protein	46.5826	53.3616	49.9721	24.1189	20.6956	22.4072	0.00378254	68.2787	67.2203	67.7495	49.5525	70.9635	60.258	0.507321	36.9327	35.1551	36.0439	27.2854	30.398	28.8417	0.855004
NCU01699	hypothetical protein	2.82953	3.23157	3.03055	1.83135	2.44008	2.13572	0.810386	3.42287	2.93007	3.17647	3.07307	3.51246	3.29277	0.959172	5.3057	5.29033	5.29802	4.70034	3.95174	4.32604	0.95816
NCU01700	hypothetical protein	7.01372	10.532	8.77285	6.79843	7.03107	6.91475	0.912419	6.1545	5.28493	5.71971	8.24468	11.0141	9.62937	0.0228301	10.3912	10.7407	10.566	5.82517	8.66105	7.24311	0.481236
NCU01701	ribitol kinase	20.5627	25.1287	22.8457	16.3233	18.6215	17.4724	0.818413	52.84	55.8379	54.3389	38.4378	38.1506	38.2942	0.00496468	27.2881	29.3655	28.3268	19.1787	22.3275	20.7531	0.471913
NCU01702	nuclear pore protein	38.3696	29.1514	33.7605	24.0804	28.1764	26.1284	0.845971	32.5555	33.4913	33.0234	32.4558	27.0479	29.7518	0.503771	32.09	39.1173	35.6036	25.1069	27.1266	26.1167	0.435508
NCU01703	aldo-keto reductase	25.0409	30.6381	27.8395	26.8982	25.6428	26.2705	0.856405	56.0753	46.8842	51.4798	49.9962	55.7454	52.8708	0.951458	25.9266	29.1162	27.5214	27.3376	23.6844	25.511	0.478595
NCU01704	NADP:D-xylose dehydrogenase	91.0209	108.191	99.6059	90.8562	89.9978	90.427	0.920415	37.5636	35.1881	36.3758	70.6647	67.7589	69.2118	7.70324e-08	112.978	107.29	110.134	126.129	132.752	129.44	0.0015146
NCU01705	tRNA methyltransferase	3.44124	6.04772	4.74448	5.39829	4.47142	4.93485	0.755635	10.4115	9.4773	9.94441	10.7576	12.7597	11.7587	0.450852	8.54422	9.85183	9.19803	10.4631	8.63907	9.55109	0.18741
NCU01706	MYB DNA-binding domain-containing protein	0.352535	1.7871	1.06982	0.680645	0.814599	0.747622	0.93688	1.98901	2.17516	2.08209	1.8277	1.19281	1.51026	0.522814	0.323977	0.752777	0.538377	0.440126	0.218382	0.329254	0.782917
NCU01713	tubulin-folding cofactor B	7.02669	12.0196	9.52315	6.83425	8.2751	7.55467	0.932244	9.86385	10.5432	10.2035	12.4055	13.7362	13.0708	0.202734	10.8714	10.7959	10.8337	9.78961	9.0995	9.44455	0.807613
NCU01715	hypothetical protein	2.3425	3.26718	2.80484	5.45904	4.96766	5.21335	0.0198154	6.70953	6.775	6.74226	8.01938	7.85515	7.93727	0.530408	2.55638	2.51746	2.53692	3.41471	1.98618	2.70045	0.485243
NCU01717	hypothetical protein	0.127726	0.337815	0.23277	0.23119	0.0932006	0.162195	0.961797	0.203953	0.136398	0.170175	0.172745	0.0926068	0.132676	0.902107	0.313012	0	0.156506	0.130468	0.0474729	0.0889705	0.86203
NCU01720	hypothetical protein	100.059	71.6334	85.8461	27.2235	35.8103	31.5169	0.00403982	91.52	95.1065	93.3132	67.1756	61.7061	64.4408	0.00197604	28.272	27.4008	27.8364	18.2181	21.0018	19.61	0.311222
NCU01722	hypothetical protein	16.5232	10.0737	13.2985	15.5194	14.9549	15.2372	0.634759	16.525	20.1867	18.3558	19.7408	14.7212	17.231	0.743772	14.6357	13.6119	14.1238	17.4982	15.2786	16.3884	0.00748177
NCU01724	Na/H antiporter	10.4563	12.5382	11.4973	12.7074	11.4116	12.0595	0.620247	22.406	23.5804	22.9932	23.3063	22.6118	22.959	0.947088	17.1545	19.3105	18.2325	15.1608	12.3868	13.7738	0.585637
NCU01725	hypothetical protein	8.54313	11.9023	10.2227	7.74991	9.02074	8.38533	0.955663	2.81179	3.06967	2.94073	5.32176	3.82578	4.57377	0.0902395	9.16266	10.3897	9.77616	10.0201	9.5931	9.8066	0.236728
NCU01728	6-phosphofructo-2-kinase	1.95728	2.2955	2.12639	1.19471	1.70447	1.44959	0.746299	1.53304	1.87657	1.7048	2.75343	2.06652	2.40997	0.260104	1.28668	1.1705	1.22859	1.37178	2.86743	2.11961	0.0285618
NCU01729	hypothetical protein	31.9565	31.5784	31.7674	30.0211	25.0575	27.5393	0.997085	59.4649	63.628	61.5464	45.8645	42.3117	44.0881	0.0068337	27.1621	26.1776	26.6699	23.779	19.6503	21.7146	0.914096
NCU01731	VeA-like protein	61.6058	59.4361	60.521	56.69	55.1715	55.9307	0.909919	132.135	125.344	128.739	140.275	144.159	142.217	0.578254	67.0424	73.3271	70.1848	74.668	60.0945	67.3813	0.294988
NCU01734	hypothetical protein	0.283987	3.23911	1.76155	0.308417	0.155417	0.231917	0.403284	5.57768	3.18431	4.38099	2.01643	5.40494	3.71068	0.820651	1.56589	2.15433	1.86011	0.725208	2.05825	1.39173	0.930818
NCU01735	hypothetical protein	2.70829	7.44952	5.07891	1.47064	0.889298	1.17997	0.00571875	16.1913	15.8105	16.0009	4.23062	5.26252	4.74657	5.15608e-17	23.7939	13.8794	18.8367	5.60664	7.12681	6.36673	4.42911e-05
NCU01737	hypothetical protein	17.2757	15.5969	16.4363	18.7211	17.1849	17.953	0.564672	24.408	24.7627	24.5853	26.1078	23.9001	25.0039	0.984657	21.8039	24.7946	23.2993	25.7803	21.6603	23.7203	0.117775
NCU01738	regulatory protein	21.4146	27.5576	24.4861	21.0749	19.9527	20.5138	0.966989	44.0855	42.9373	43.5114	41.3561	48.6846	45.0203	0.925426	25.5793	25.4272	25.5033	20.1474	19.5067	19.8271	0.698378
NCU01739	hypothetical protein	33.2139	52.3917	42.8028	31.9652	32.5637	32.2644	0.821221	54.5028	49.5431	52.023	64.2985	80.0067	72.1526	0.0345255	58.5463	59.4342	58.9902	54.2108	54.291	54.2509	0.45457
NCU01740	histone H2A.Z-specific chaperone chz-1	179.623	390.011	284.817	153.087	122.211	137.649	0.140311	1640.48	1709.64	1675.06	1377.52	1816.92	1597.22	0.751928	460.41	537.777	499.094	371.034	354.166	362.6	0.279408
NCU01741	SNARE complex subunit	39.141	44.8771	42.0091	67.3775	52.31	59.8438	0.0555981	50.1357	36.5453	43.3405	29.3791	32.9293	31.1542	0.0481918	16.4458	16.7281	16.587	14.7277	18.1572	16.4424	0.378817
NCU01742	hypothetical protein	12.8808	13.2095	13.0452	14.7646	16.4945	15.6295	0.341995	20.465	19.3656	19.9153	28.3049	24.133	26.2189	0.101169	23.8441	22.9106	23.3773	25.0906	21.8906	23.4906	0.182669
NCU01744	glutamate synthase	60.2929	30.4419	45.3674	84.8691	103.585	94.2273	0.0254764	49.7402	57.5544	53.6473	161.773	94.6895	128.231	2.12731e-07	94.0478	94.5804	94.3141	109.512	101.295	105.403	0.00221981
NCU01745	SPX domain-containing protein	42.6661	47.5999	45.133	40.5896	41.3871	40.9884	0.925378	38.3929	36.4689	37.4309	34.3027	34.4156	34.3591	0.555131	49.1612	46.3278	47.7445	32.8789	36.2422	34.5606	0.355173
NCU01746	hypothetical protein	6.15337	7.85312	7.00324	5.11032	3.76373	4.43702	0.605622	8.66973	7.39252	8.03113	10.0509	11.6621	10.8565	0.247934	9.68817	9.97662	9.8324	5.36113	7.4666	6.41387	0.37851
NCU01747	glycerophosphocholine phosphodiesterase Gde1	19.0602	15.1673	17.1137	13.0863	13.4059	13.2461	0.835986	31.2139	33.4836	32.3487	26.2555	22.7462	24.5008	0.0397106	30.9159	34.1332	32.5245	18.8021	16.1021	17.4521	7.80376e-05
NCU01748	hypothetical protein	40.669	37.7663	39.2177	22.7283	25.7056	24.2169	0.295867	55.3473	49.3564	52.3518	61.8025	70.4809	66.1417	0.118237	69.4185	57.992	63.7053	66.9487	66.5763	66.7625	0.101261
NCU01750	hypothetical protein	15.0252	20.565	17.7951	12.6191	8.38727	10.5032	0.39821	32.8213	33.8021	33.3117	25.0457	35.8954	30.4705	0.663794	36.6834	33.8905	35.2869	19.8497	20.3835	20.1166	0.0110537
NCU01751	ATP-binding cassette protein	25.2489	21.8873	23.5681	26.7732	27.0819	26.9276	0.46944	32.883	30.5144	31.6987	30.2494	31.2337	30.7416	0.824173	46.3738	44.6055	45.4896	57.471	54.1503	55.8107	0.00020169
NCU01752	non-anchored cell wall protein 2	40.7922	22.8482	31.8202	23.434	42.0619	32.748	0.85645	15.0225	14.5718	14.7971	20.9076	21.9921	21.4499	0.013883	4.70249	5.75771	5.2301	4.19828	4.44535	4.32181	0.99926
NCU01753	gamma-glutamyltranspeptidase	15.5002	8.36401	11.9321	13.3723	20.0856	16.729	0.397909	7.30192	8.85761	8.07976	12.2488	11.2168	11.7328	0.0461697	20.721	22.666	21.6935	14.559	15.1642	14.8616	0.172315
NCU01754	alcohol dehydrogenase I	1311.15	601.037	956.092	134.82	184.962	159.891	2.28009e-06	6.03459	7.68017	6.85738	12.1043	19.579	15.8416	2.49606e-05	1180.45	778.498	979.476	555.604	791.985	673.794	0.450316
NCU01756	actin	112.552	136.905	124.728	72.53	79.2422	75.8861	0.207402	100.928	105.309	103.119	92.9121	99.8265	96.3693	0.628028	146.666	148.037	147.352	97.7341	108.322	103.028	0.187147
NCU01757	asparaginase	3.3159	4.56577	3.94084	3.63947	2.973	3.30623	0.976608	3.80214	4.6523	4.22722	3.68551	4.10499	3.89525	0.753519	5.90007	4.9417	5.42088	3.92757	3.93334	3.93046	0.567253
NCU01758	YdiU domain-containing protein	10.1941	11.5244	10.8593	11.7044	14.1837	12.944	0.370433	22.9064	20.1579	21.5322	18.4243	19.7541	19.0892	0.459656	22.865	22.1949	22.53	25.3044	22.9984	24.1514	0.0465262
NCU01759	aldo-keto reductase family 1 member C13	31.9302	43.2781	37.6041	34.7635	34.3823	34.5729	0.904923	42.7978	51.3596	47.0787	67.6036	74.4749	71.0393	0.00547913	145.84	141.75	143.795	97.1963	105.478	101.337	0.217357
NCU01760	pumilio-family RNA binding repeat protein	2.19237	2.00876	2.10056	1.97281	1.80544	1.88912	0.973496	4.60102	5.59663	5.09883	5.50663	4.76869	5.13766	0.989823	2.36016	2.87222	2.61619	2.32475	1.67627	2.00051	0.8279
NCU01761	hypothetical protein	16.7638	30.8985	23.8312	14.9044	16.4155	15.66	0.622169	22.9127	24.2094	23.5611	23.4361	33.4091	28.4226	0.395667	22.6165	24.2188	23.4177	25.4046	25.5364	25.4705	0.033387
NCU01762	nucleolar RNAse III	5.663	8.01932	6.84116	6.97019	5.30304	6.13662	0.962206	11.6349	8.80243	10.2187	10.7226	11.565	11.1438	0.794029	6.88118	7.0963	6.98874	7.42353	6.52491	6.97422	0.4038
NCU01763	hypothetical protein	15.6923	30.8447	23.2685	14.2148	14.3262	14.2705	0.516841	44.2834	40.9802	42.6318	38.8531	58.6463	48.7497	0.592137	35.3645	23.592	29.4783	17.7414	15.2705	16.5059	0.0553176
NCU01764	hypothetical protein	13.252	15.4129	14.3325	14.5992	10.8525	12.7258	0.973311	7.07899	7.73765	7.40832	10.541	7.93202	9.23651	0.481306	14.1061	19.2864	16.6962	11.9784	13.1819	12.5801	0.723828
NCU01765	NADH:ubiquinone oxidoreductase 78	190.006	175.195	182.6	188.443	189.862	189.152	0.666217	171.249	183.637	177.443	193.574	172.907	183.24	0.922784	223.111	232.044	227.577	237.728	221.844	229.786	0.0526514
NCU01766	hypothetical protein	29.0122	48.1518	38.582	21.5045	16.0541	18.7793	0.0782862	62.6183	62.465	62.5417	59.3628	77.9085	68.6356	0.694091	56.1277	59.6691	57.8984	39.853	40.6577	40.2553	0.156283
NCU01767	phophatase 2C family protein	37.3159	48.6704	42.9932	28.639	31.2151	29.9271	0.583759	66.2793	67.4906	66.885	67.7047	70.0345	68.8696	0.935141	54.7087	62.2026	58.4556	52.5894	45.3376	48.9635	0.950498
NCU01768	hypothetical protein	44.9045	72.3361	58.6203	30.4909	32.0418	31.2664	0.111611	64.2798	73.3291	68.8045	56.5516	51.9679	54.2597	0.0702071	79.1859	92.8243	86.0051	51.7626	53.0315	52.3971	0.00454885
NCU01769	hypothetical protein	42.7022	61.1942	51.9482	33.7208	35.8402	34.7805	0.511021	86.7634	91.3786	89.071	160.604	187.634	174.119	1.3369e-08	49.3674	50.097	49.7322	32.63	28.2431	30.4366	0.0097569
NCU01771	DNA repair protein rhp57	9.1979	12.7148	10.9563	8.60257	8.64146	8.62201	0.893265	22.3928	27.9923	25.1926	24.3687	28.7914	26.58	0.86997	7.78232	11.0692	9.42576	8.72996	7.90261	8.31628	0.793999
NCU01772	DNA-directed RNA polymerase III polypeptide	5.41367	5.16134	5.2875	5.53773	6.64283	6.09028	0.504007	5.62628	5.96319	5.79473	6.3556	5.46003	5.90781	0.980043	3.93914	4.0571	3.99812	3.96331	3.8294	3.89635	0.414136
NCU01776	60S ribosomal protein L15	824.217	705.573	764.895	623.552	731.187	677.369	0.978435	5.21211	4.52601	4.86906	9.17565	4.36859	6.77212	0.339257	244.16	216.519	230.34	393.962	512.362	453.162	2.72204e-10
NCU01777	PSP1 domain-containing protein	57.8211	39.4913	48.6562	56.0887	51.8844	53.9865	0.642147	97.1312	94.577	95.8541	96.1889	78.3937	87.2913	0.538367	71.6422	78.8964	75.2693	57.4967	49.6856	53.5911	0.210092
NCU01779	HIRA-interacting protein 5	16.9352	17.8551	17.3952	12.4749	17.1222	14.7986	0.986279	31.9124	33.5307	32.7216	36.664	40.5932	38.6286	0.356696	29.7588	28.5775	29.1682	27.1961	28.2467	27.7214	0.369288
NCU01780	hypothetical protein	2.09418	2.48289	2.28854	2.71874	2.39754	2.55814	0.691005	2.21395	3.08463	2.64929	2.27073	2.12048	2.1956	0.604422	2.80938	3.31121	3.06029	1.94243	2.12036	2.03139	0.480095
NCU01781	hypothetical protein	41.6542	65.2292	53.4417	38.1671	29.7517	33.9594	0.440793	136.53	146.089	141.309	96.6388	112.047	104.343	0.0137428	95.0233	77.4901	86.2567	56.9077	48.0872	52.4974	0.0333108
NCU01782	Ras guanyl-nucleotide exchange factor RasGEF	33.733	43.0534	38.3932	21.4339	23.0817	22.2578	0.139282	72.6126	69.8806	71.2466	43.7224	44.2114	43.9669	1.17168e-05	42.5234	49.4838	46.0036	29.6778	26.6175	28.1477	0.00724221
NCU01783	phosphatidylinositol N-acetylglucosaminyltransferase	8.58212	13.8164	11.1992	10.8401	10.8569	10.8485	0.841596	13.8827	15.1086	14.4956	13.2471	16.0294	14.6383	0.987829	11.9161	14.4047	13.1604	10.4498	9.08394	9.76685	0.605298
NCU01784	pseudouridylate synthase 3	6.82584	8.49796	7.6619	5.83194	6.40009	6.11602	0.913224	2.72106	3.00746	2.86426	4.45446	4.69811	4.57628	0.0704833	7.36955	8.23185	7.8007	5.85094	6.54655	6.19875	0.870969
NCU01785	hypothetical protein	11.6358	16.4734	14.0546	24.1066	16.029	20.0678	0.140884	4.70628	5.4752	5.09074	7.06919	7.61282	7.341	0.139773	8.40784	9.37813	8.89299	7.99689	9.34558	8.67124	0.452973
NCU01786	ribose-phosphate pyrophosphokinase II	48.1346	39.902	44.0183	44.4456	43.2524	43.849	0.798529	2.57771	2.44667	2.51219	3.85912	3.01752	3.43832	0.305821	13.9274	12.2674	13.0974	26.7525	26.8358	26.7942	1.83389e-13
NCU01788	hypothetical protein	7.16599	6.40231	6.78415	7.28171	5.29905	6.29038	0.937362	10.1235	10.0119	10.0677	11.9653	11.9932	11.9792	0.395667	9.6752	11.7759	10.7255	13.8547	13.1958	13.5252	0.00202483
NCU01789	IDC1 protein	23.2972	11.6462	17.4717	11.4115	11.6035	11.5075	0.636076	26.9707	28.3798	27.6753	33.3398	26.7726	30.0562	0.7203	10.345	10.008	10.1765	8.34126	7.79505	8.06815	0.788705
NCU01790	hypothetical protein	10.6522	26.3489	18.5006	16.7257	15.1711	15.9484	0.982495	18.3211	18.9819	18.6515	12.9531	12.4922	12.7227	0.0630554	10.6739	9.08685	9.88038	16.3214	15.0974	15.7094	0.000809386
NCU01791	SNF7 family protein	18.8305	26.7046	22.7676	16.3972	16.4461	16.4217	0.706353	28.838	30.0988	29.4684	27.0901	31.4439	29.267	0.92722	22.294	22.1842	22.2391	18.3931	20.6724	19.5327	0.756531
NCU01792	heat shock protein 90-associated	59.4679	71.9395	65.7037	33.0405	36.3858	34.7131	0.0491896	116.622	121.657	119.139	133.673	185.37	159.521	0.0772993	111.288	105.944	108.616	83.5957	108.476	96.0361	0.746191
NCU01793	RNA binding domain-containing protein	89.3004	90.2762	89.7883	61.5627	70.0334	65.798	0.689904	83.789	91.5327	87.6609	92.0329	87.2883	89.6606	0.963264	94.566	106.766	100.666	88.4642	82.7655	85.6148	0.858547
NCU01794	hypothetical protein	82.901	88.0636	85.4823	150.588	137.333	143.96	0.00181893	64.4606	55.3735	59.917	72.8568	69.8305	71.3436	0.350093	43.1227	52.3184	47.7205	44.1386	50.1089	47.1237	0.291789
NCU01795	zinc finger containing protein	25.1784	25.0372	25.1078	33.0787	30.5677	31.8232	0.169833	22.9105	20.6435	21.777	35.3881	33.9085	34.6483	0.00068369	20.8529	24.4079	22.6304	23.2451	24.7174	23.9812	0.0660873
NCU01796	hypothetical protein	4.96588	7.80036	6.38312	5.99535	5.21461	5.60498	0.975481	8.79089	8.07567	8.43328	8.13101	9.40326	8.76713	0.932102	8.96505	9.15329	9.05917	6.7204	7.64516	7.18278	0.85531
NCU01797	serine/threonine-protein kinase nrc-2	69.4445	71.3156	70.3801	58.9557	58.1863	58.571	0.945009	94.557	93.4015	93.9793	101.155	109.265	105.21	0.519976	63.4335	44.6673	54.0504	48.9263	45.9877	47.457	0.826942
NCU01798	hypothetical protein	0.576079	0.958416	0.767247	1.65491	0.67122	1.16307	0.52336	2.67063	1.96464	2.31763	1.86613	2.42525	2.14569	0.822246	0.956358	1.22176	1.08906	1.00605	0.911718	0.958885	0.894403
NCU01799	hypothetical protein	4.14626	4.77232	4.45929	3.89144	2.57727	3.23435	0.850348	8.63149	6.23166	7.43158	6.59421	8.96297	7.77859	0.941233	7.85598	9.68202	8.769	3.86926	4.96568	4.41747	0.0568817
NCU01800	37S ribosomal protein S5	30.7262	27.8331	29.2796	27.6107	34.4525	31.0316	0.670824	19.7878	18.6169	19.2024	25.42	22.6991	24.0595	0.200835	21.1389	21.1844	21.1617	25.3758	26.8902	26.133	0.00113124
NCU01801	hypothetical protein	52.3849	83.272	67.8284	54.8651	52.3103	53.5877	0.911216	135.441	140.237	137.839	114.28	148.439	131.359	0.784268	71.7503	73.7445	72.7474	36.7969	42.2478	39.5224	0.00939881
NCU01802	hypothetical protein	0.599528	1.90904	1.25429	1.47355	0.310834	0.892192	0.930755	4.26262	5.5262	4.89441	3.39272	4.90734	4.15003	0.606865	2.95779	3.12777	3.04278	1.90166	1.5129	1.70728	0.240035
NCU01803	arginine-tRNA-protein transferase 1	7.44721	9.61806	8.53263	12.83	10.0571	11.4436	0.181655	19.0952	18.9666	19.0309	29.2652	31.9893	30.6273	0.000860374	28.262	27.0687	27.6653	31.4955	26.7038	29.0997	0.0919914
NCU01804	nudix/MutT family protein	8.95251	11.0183	9.98541	12.4406	11.7141	12.0773	0.28867	9.5519	9.77759	9.66475	9.90651	8.25383	9.08017	0.767873	11.2564	10.0636	10.66	11.2854	13.3854	12.3354	0.048547
NCU01805	hypothetical protein	9.28758	8.68119	8.98438	11.951	11.9523	11.9517	0.202697	9.57235	10.5192	10.0458	8.76424	10.3763	9.57027	0.820993	9.80257	10.1627	9.98264	10.0044	8.28476	9.1446	0.648504
NCU01806	3' exoribonuclease	15.0478	18.2976	16.6727	12.7797	14.2304	13.505	0.926636	12.8311	14.366	13.5986	15.3858	14.8598	15.1228	0.685662	20.3836	19.9691	20.1764	21.1502	20.2687	20.7095	0.140755
NCU01807	hypothetical protein	22.6703	29.6311	26.1507	17.7116	26.4677	22.0897	0.987128	14.581	12.7991	13.6901	21.4626	20.5653	21.0139	0.0132628	29.7811	17.9177	23.8494	24.3059	23.9849	24.1454	0.467123
NCU01808	cytochrome c	64.049	101.74	82.8945	55.6271	64.4471	60.0371	0.755137	24.2273	19.4154	21.8213	23.2162	26.4979	24.857	0.610239	60.9809	42.2867	51.6338	65.2354	65.0365	65.1359	0.0207766
NCU01809	AAA family ATPase/60S ribosome export protein Rix7	7.66911	6.25653	6.96282	6.69105	9.03828	7.86466	0.626809	5.70894	7.03103	6.36999	7.29412	6.66051	6.97731	0.773056	6.98025	6.34331	6.66178	7.57074	5.92644	6.74859	0.336554
NCU01810	hypothetical protein	8.50879	8.0676	8.28819	7.10978	5.72067	6.41523	0.84626	6.06707	6.34338	6.20523	5.66345	5.47082	5.56713	0.61694	18.4095	11.5293	14.9694	13.4836	12.7495	13.1166	0.870867
NCU01811	hypothetical protein	1.05224	1.31587	1.18405	1.19244	1.30193	1.24719	0.88838	3.55035	3.12674	3.33855	3.61965	5.07504	4.34735	0.534781	9.83814	8.51444	9.17629	16.0756	15.4566	15.7661	1.64279e-05
NCU01812	hypothetical protein	0.608675	1.49486	1.05177	0.346258	0.317246	0.331752	0.322558	6.24813	6.40714	6.32764	2.46964	2.33267	2.40115	1.56709e-05	12.6257	9.79187	11.2088	9.03006	9.98648	9.50827	0.947001
NCU01813	high affinity glucose transporter	33.8751	48.377	41.1261	28.7397	29.2395	28.9896	0.632547	107.018	101.599	104.309	67.8805	73.5147	70.6976	0.000656503	48.834	48.5939	48.7139	35.2333	35.4259	35.3296	0.29492
NCU01814	hypothetical protein	17.8177	21.4843	19.651	21.0573	17.6194	19.3383	0.778501	39.1876	39.4156	39.3016	32.2047	34.1596	33.1822	0.220185	23.1271	23.7574	23.4422	18.8293	17.9493	18.3893	0.736502
NCU01815	hypothetical protein	56.4207	72.9377	64.6792	56.935	46.3347	51.6349	0.890512	80.6542	90.2664	85.4603	108.975	113.994	111.484	0.066805	130.005	142.008	136.006	71.8463	73.0503	72.4483	9.14078e-06
NCU01816	allantoicase	46.6384	40.2333	43.4359	34.4181	44.5939	39.506	0.950596	51.4621	51.8197	51.6409	102.988	106.767	104.878	7.23759e-10	117.934	105.946	111.94	96.544	96.5777	96.5609	0.821347
NCU01817	DIL and Ankyrin domain-containing protein	22.5293	19.0815	20.8054	20.4716	23.2931	21.8824	0.689419	37.1445	34.9113	36.0279	31.6154	31.8173	31.7164	0.360503	20.168	21.4926	20.8303	17.1686	15.8316	16.5001	0.781699
NCU01818	hypothetical protein	11.3084	14.3423	12.8253	10.8683	11.9393	11.4038	0.962033	18.5526	16.8318	17.6922	21.647	22.5836	22.1153	0.209564	13.979	16.4486	15.2138	17.3267	16.8216	17.0741	0.0286861
NCU01819	hypothetical protein	5.89427	7.23986	6.56706	9.03892	6.69044	7.86468	0.378655	11.4512	12.2829	11.8671	10.8643	10.4911	10.6777	0.531589	7.7114	7.32814	7.51977	5.53301	5.58341	5.55821	0.533584
NCU01820	exportin-1	55.9325	39.913	47.9227	52.6109	47.693	50.1519	0.746547	93.2152	99.2691	96.2421	106.389	84.172	95.2807	0.919537	77.5638	87.9026	82.7332	69.7054	68.6188	69.1621	0.949813
NCU01821	alanine-glyoxylate aminotransferase	71.2614	51.5065	61.384	64.2612	80.9971	72.6291	0.511694	62.398	62.1681	62.283	70.3716	71.4324	70.902	0.449797	85.9554	89.0878	87.5216	92.536	101.573	97.0544	0.010069
NCU01822	retrograde transporter	23.2159	20.9452	22.0805	20.0869	19.8999	19.9934	0.95452	22.8456	24.344	23.5948	22.024	22.1687	22.0963	0.71405	32.035	34.4098	33.2224	27.7142	30.6817	29.198	0.740004
NCU01823	two-component sensor protein histidine protein kinase	4.93846	6.12111	5.52978	5.68873	5.58823	5.63848	0.675715	8.49119	9.34135	8.91627	9.79652	7.59569	8.69611	0.872785	5.4016	5.13499	5.2683	5.73316	6.1298	5.93148	0.0220884
NCU01824	UDP-galactopyranose mutase	207.158	194.967	201.063	101.244	119.659	110.451	0.0997188	75.3874	75.8755	75.6314	45.7728	41.0479	43.4104	2.83726e-06	126.864	139.248	133.056	108.737	110.831	109.784	0.982158
NCU01826	DUF250 domain membrane protein	46.5459	43.4902	45.0181	34.5778	34.1543	34.366	0.787202	84.4345	78.9391	81.6868	62.6375	58.4341	60.5358	0.0151213	43.2126	45.8649	44.5388	34.3047	31.6859	32.9953	0.400109
NCU01827	60S ribosomal protein L27	474.582	538.278	506.43	426.86	460.619	443.74	0.976514	8.79819	7.76888	8.28354	17.8637	11.8896	14.8766	0.00842966	198.596	190.354	194.475	276.17	373.986	325.078	7.09442e-07
NCU01828	hypothetical protein	5.31904	7.22207	6.27056	7.38295	5.51055	6.44675	0.771037	5.77735	6.07504	5.9262	7.96321	10.4869	9.22504	0.0473374	9.01826	9.12019	9.06922	7.40894	7.707	7.55797	0.983395
NCU01829	hypothetical protein	0	0	0	0	0	0	NA	0	0	0	0	0	0	NA	0	0	0	0	0	0	NA
NCU01830	4-hydroxyphenylpyruvate dioxygenase	6.69262	26.1308	16.4117	18.4176	16.0759	17.2467	0.808282	264.287	287.788	276.037	205.318	328.757	267.038	0.847019	124.846	116.488	120.667	106.071	75.0638	90.5673	0.590564
NCU01831	RNA polymerase TFIIH complex subunit Ssl1	6.10859	10.0174	8.06302	3.54457	4.15164	3.84811	0.120478	13.015	9.86739	11.4412	10.2898	10.217	10.2534	0.598441	10.8019	14.521	12.6614	5.99194	6.44243	6.21719	0.00212878
NCU01833	two-component histidine kinase CHK-1	5.337	5.26749	5.30224	4.46019	3.86112	4.16065	0.853704	14.5978	13.6437	14.1207	9.90288	7.79336	8.84812	0.000723542	10.8979	9.72995	10.3139	8.14411	7.17014	7.65713	0.491416
NCU01834	hypothetical protein	0.369478	0.549679	0.459579	0.735648	0.943616	0.839632	0.635234	1.17996	0.657604	0.918783	0.687095	0.937604	0.812349	0.898691	0.792277	0.436001	0.614139	0.251606	0.411979	0.331793	0.713133
NCU01835	hypothetical protein	1125.5	854.468	989.982	250.719	401.661	326.19	0.00184237	947.402	946.157	946.78	790.406	972.243	881.324	0.614238	794.495	605.723	700.109	872.932	1068.36	970.647	0.00113338
NCU01837	hypothetical protein	0.535233	0.663565	0.599399	0	0	0	NA	1.41019	0.285786	0.847987	2.71456	1.7463	2.23043	0.3369	1.59859	0.270686	0.93464	1.50349	0.895203	1.19935	0.749565
NCU01838	nitrilase	65.5085	83.0523	74.2804	42.1942	55.9845	49.0893	0.516217	86.6183	83.9852	85.3018	95.1144	108.376	101.745	0.26647	94.9471	99.4284	97.1877	83.4029	85.1944	84.2986	0.749565
NCU01839	carboxylesterase	9.49457	13.0174	11.256	11.5245	10.2202	10.8723	0.821221	30.4668	28.386	29.4264	27.1752	32.5153	29.8452	0.998053	23.6261	23.532	23.579	15.9738	12.4745	14.2241	0.0245082
NCU01840	hypothetical protein	4.00299	5.34205	4.67252	3.64047	3.68681	3.66364	0.894056	13.1425	13.363	13.2528	12.3959	13.0782	12.737	0.80522	5.0545	6.55067	5.80259	4.00582	3.46554	3.73568	0.226136
NCU01841	hypothetical protein	4.99551	4.95462	4.97506	5.99039	5.92342	5.9569	0.699883	12.1647	13.7812	12.9729	10.4511	13.6955	12.0733	0.82978	4.68648	8.84241	6.76445	5.95321	5.10598	5.52959	0.992137
NCU01842	hypothetical protein	15.0194	14.0337	14.5266	11.84	11.3827	11.6113	0.888443	15.9455	15.9566	15.951	17.7447	15.7459	16.7453	0.872638	10.1789	12.1612	11.17	9.97122	8.47056	9.22089	0.989499
NCU01843	T-complex protein 1 subunit gamma	51.252	44.0261	47.6391	33.7736	44.3641	39.0689	0.936378	34.7374	35.252	34.9947	33.4193	31.9337	32.6765	0.636877	52.9785	54.3595	53.669	60.3471	61.8069	61.077	0.00205202
NCU01844	hypothetical protein	0.987619	0.605006	0.796313	0	0.095381	0.0476905	0.0338251	0.834898	0.496315	0.665606	0.412502	0.631822	0.522162	0.761521	2.40251	0.616996	1.50975	1.03849	0.939282	0.988887	0.727224
NCU01845	phosphoglycerate mutase family domain-containing protein	107.267	51.7761	79.5218	18.5445	22.1071	20.3258	0.000518936	35.8945	37.5314	36.713	52.3156	51.9943	52.155	0.00753307	122.573	68.5917	95.5825	107.165	112.839	110.002	0.489291
NCU01846	hypothetical protein	30.8512	28.3648	29.608	16.1572	16.7379	16.4476	0.107304	34.9527	32.5027	33.7277	34.8712	31.6671	33.2692	0.899632	22.333	21.5228	21.9279	16.9828	16.0765	16.5297	0.520081
NCU01848	hypothetical protein	0.271702	0	0.135851	0	0	0	NA	0.260312	0.290149	0.275231	0.275601	0.44324	0.35942	0.922311	0.124846	0.274819	0.199832	0.138768	0	0.0693838	NA
NCU01849	extracellular dioxygenase	4.37997	6.58476	5.48237	2.30328	3.63338	2.96833	0.491097	9.89457	10.1917	10.0431	2.85275	2.45696	2.65486	1.11104e-08	4.61834	4.47684	4.54759	2.07217	1.13099	1.60158	0.0137726
NCU01850	peroxisomal membrane protein pex16	18.9269	23.4649	21.1959	12.1903	14.6739	13.4321	0.412258	25.7394	26.4719	26.1056	28.611	30.6189	29.615	0.530832	22.66	20.8722	21.7661	17.7758	18.6126	18.1942	0.973987
NCU01851	hypothetical protein	3.22452	3.51269	3.3686	5.5112	3.35578	4.43349	0.551863	5.92546	4.45953	5.19249	3.8606	3.96678	3.91369	0.427449	6.46098	4.17044	5.31571	4.21166	3.77226	3.99196	0.802332
NCU01852	arsenical-resistance protein	9.10423	13.279	11.1916	8.41103	7.62023	8.01563	0.760906	10.104	6.51088	8.30743	5.64121	6.63082	6.13601	0.272953	7.8367	6.87524	7.35597	4.12384	3.81256	3.9682	0.0778361
NCU01853	choline dehydrogenase	8.17604	5.29795	6.73699	1.86467	1.87928	1.87198	0.00283372	2.48054	2.82306	2.6518	0.856979	1.36343	1.11021	0.0113546	2.00366	2.39825	2.20095	1.00219	1.12437	1.06328	0.128714
NCU01854	hypothetical protein	34.1729	50.773	42.4729	30.8785	30.3351	30.6068	0.700812	48.4445	43.1737	45.8091	48.4921	57.0402	52.7662	0.445471	32.5174	35.2679	33.8927	36.1433	36.6287	36.386	0.024026
NCU01855	hypothetical protein	5.86514	8.87527	7.3702	13.8677	10.6382	12.253	0.0417655	6.71101	5.97701	6.34401	6.39124	7.21705	6.80415	0.864243	3.94241	4.81373	4.37807	4.79284	4.29759	4.54522	0.404261
NCU01856	transcriptional activator hac1	238.778	149.666	194.222	177.389	167.171	172.28	0.991602	94.459	79.4092	86.9341	76.338	57.4071	66.8726	0.0910339	43.3081	38.144	40.7261	103.515	116.754	110.135	3.18365e-24
NCU01857	DEAD/DEAH box RNA helicase	10.8631	10.8983	10.8807	9.84044	10.8901	10.3653	0.862403	28.3815	28.4938	28.4376	31.8891	27.0178	29.4534	0.915023	18.2411	18.8108	18.5259	15.3917	14.4013	14.8965	0.850246
NCU01858	chromosome segregation in meiosis protein 3	6.84145	11.4281	9.13479	7.0745	6.77164	6.92307	0.872283	9.65949	9.12368	9.39158	6.87321	8.86453	7.86887	0.443987	8.81417	8.57541	8.69479	3.24338	4.30697	3.77517	0.00264854
NCU01859	NADH:ubiquinone oxidoreductase 20.9kD subunit	174.797	251.283	213.04	188.038	174.742	181.39	0.991602	192.237	198.718	195.478	207.476	265.7	236.588	0.259212	204.992	212.53	208.761	184.977	211.36	198.169	0.318015
NCU01860	hypothetical protein	1.76656	2.27125	2.01891	0.994797	1.11001	1.0524	0.516841	1.72385	1.01312	1.36849	1.39371	1.38757	1.39064	0.997559	3.48743	4.76487	4.12615	2.33915	2.58989	2.46452	0.297649
NCU01861	short chain dehydrogenase/reductase family protein	2.55848	11.6801	7.11931	0.245169	0.49418	0.369674	7.97832e-06	11.4992	10.8484	11.1738	5.45754	6.62892	6.04323	0.00211279	19.0518	16.4784	17.7651	1.76789	1.72007	1.74398	5.02641e-28
NCU01862	SWIRM domain-containing protein FUN19	4.42445	11.5234	7.97394	3.61326	2.3451	2.97918	0.080508	123.364	128.091	125.728	60.6048	71.1739	65.8894	1.0593e-08	27.6939	23.6622	25.678	21.2093	17.1892	19.1993	0.56749
NCU01863	hypothetical protein	0	0.120896	0.060448	0	0	0	NA	2.45246	1.30169	1.87708	0.618214	0.795403	0.706809	0.303276	1.34423	0.123292	0.733763	0.249021	0.135916	0.192468	0.509656
NCU01865	hypothetical protein	7.16589	7.32553	7.24571	6.69335	7.04025	6.8668	0.888821	14.2699	10.6298	12.4498	10.2208	10.932	10.5764	0.42287	7.01243	6.25858	6.63551	6.82008	5.23589	6.02799	0.739908
NCU01866	lactonohydrolase	2.84052	3.45342	3.14697	3.11805	2.90847	3.01326	0.904923	6.58413	6.5886	6.58637	11.68	15.8448	13.7624	0.000105311	4.23841	6.48764	5.36303	2.52711	1.77095	2.14903	0.00978701
NCU01867	endoglucanase II	2.11495	3.37668	2.74581	2.01678	1.41152	1.71415	0.758609	4.64563	4.13147	4.38855	3.19178	4.82468	4.00823	0.82303	2.51248	1.40874	1.96061	1.47536	1.09284	1.2841	0.700787
NCU01868	MFS maltose permease MalP	4.04646	10.6944	7.37041	12.098	6.27876	9.18838	0.593642	13.3637	9.227	11.2953	16.2732	17.1113	16.6923	0.0442838	8.37794	7.89684	8.13739	5.8596	4.59156	5.22558	0.213896
NCU01869	hypothetical protein	2.63156	1.59256	2.11206	1.11412	0.878749	0.996432	0.503693	1.58112	0.904988	1.24305	0.859612	0.485083	0.672348	0.38193	3.60709	3.51892	3.563	1.09345	1.69094	1.39219	0.0436569
NCU01870	Eno3 protein	0.695521	0.492734	0.594127	0.251785	0.290009	0.270897	0.677646	0.0951949	0.389055	0.242125	0.335953	0.252141	0.294047	0.899622	1.91754	1.1725	1.54502	0.439804	0.480089	0.459946	0.0439914
NCU01871	hypothetical protein	604.349	207.498	405.923	4.27053	21.4712	12.8709	0.00257687	30.125	29.442	29.7835	16.331	19.1074	17.7192	3.32474e-05	665.972	255.961	460.966	424.038	527.655	475.847	0.796662
NCU01872	hypothetical protein	0.301636	0.199444	0.25054	0.109195	0.330151	0.219673	NA	2.50459	2.68429	2.59444	0.713915	1.31219	1.01305	0.177841	0.462002	0.203397	0.332699	0.308111	0.224222	0.266167	0.980567
NCU01873	hypothetical protein	2.96228	2.02096	2.49162	0.427709	0.543511	0.48561	0.000725951	0.574182	0.877705	0.725943	0.590535	0.55867	0.574603	0.685767	10.0552	3.18677	6.62101	2.15134	2.29112	2.22123	0.223921
NCU01874	hypothetical protein	3.84924	2.82611	3.33768	2.49737	1.42262	1.95999	0.662872	5.65156	4.85795	5.25476	4.96933	6.30663	5.63798	0.897465	8.63683	3.13494	5.88589	1.73615	1.89518	1.81567	0.0221875
NCU01875	hypothetical protein	0	0	0	0	0	0	NA	0	0	0	0.325259	0.174368	0.249813	NA	0.736705	0	0.368353	0	0	0	NA
NCU01876	hypothetical protein	0	0	0	0	0.214054	0.107027	NA	0	0.208843	0.104422	0	0	0	NA	0	0.494523	0.247261	0.299646	0	0.149823	0.926865
NCU01877	hypothetical protein	0.0633328	0.0628143	0.0630735	0.0687811	0	0.0343905	NA	0.485422	0.405795	0.445609	0	0.137757	0.0688784	0.263298	0.116405	0	0.0582023	0.0646923	0.0706181	0.0676552	NA
NCU01878	vesicle-mediated transporter	31.608	17.1418	24.3749	39.285	32.3981	35.8416	0.26013	29.8212	25.8194	27.8203	17.9251	13.8318	15.8785	7.59723e-05	23.8187	25.1052	24.4619	25.0388	24.1826	24.6107	0.095337
NCU01879	hypothetical protein	43.3903	51.494	47.4422	34.1753	33.4278	33.8015	0.602769	94.7818	87.4299	91.1058	63.128	81.3148	72.2214	0.102146	52.9731	53.3612	53.1671	39.03	38.5438	38.7869	0.316347
NCU01880	hypothetical protein	1.88695	4.22005	3.0535	3.21455	2.4703	2.84243	0.938749	1.98509	1.93603	1.96056	2.28932	2.4948	2.39206	0.705011	3.67219	2.32025	2.99622	1.85187	1.23765	1.54476	0.24945
NCU01881	hypothetical protein	43.8252	65.6901	54.7576	32.3678	23.5912	27.9795	0.0754695	60.1331	57.13	58.6315	51.5172	63.9578	57.7375	0.886404	61.4645	65.6354	63.55	33.3081	29.5616	31.4349	1.49943e-07
NCU01882	purine transporter	27.0659	21.03	24.0479	28.7122	33.6454	31.1788	0.283201	65.193	63.9454	64.5692	45.9309	47.2382	46.5845	0.00586881	37.7474	35.0001	36.3738	33.2269	27.8236	30.5252	0.960445
NCU01883	SH3 domain signaling protein	25.0651	17.9908	21.5279	14.3692	13.7174	14.0433	0.519716	13.1596	13.7771	13.4683	17.7304	17.7654	17.7479	0.0960925	23.6765	16.2084	19.9425	20.9066	21.6535	21.2801	0.232467
NCU01884	hypothetical protein	1.15383	1.35631	1.25507	0.974625	1.2785	1.12656	0.967288	20.3623	21.3119	20.8371	14.2903	14.1908	14.2405	0.0035125	0.811634	1.18147	0.996552	0.465619	0.571803	0.518711	0.262529
NCU01886	hypothetical protein	94.5923	41.7158	68.154	78.2076	49.7896	63.9986	0.965188	220.944	246.93	233.937	371.263	314.578	342.92	0.0043697	70.5061	57.6571	64.0816	91.0454	91.9584	91.5019	1.88265e-05
NCU01888	tRNA-specific adenosine deaminase	7.54289	5.23095	6.38692	7.6478	8.61072	8.12926	0.415567	3.92387	3.41393	3.6689	5.7234	4.63042	5.17691	0.123573	6.43092	6.88435	6.65763	6.93734	6.86644	6.90189	0.154855
NCU01889	hypothetical protein	10.7222	13.395	12.0586	8.86225	9.79716	9.3297	0.865649	20.1515	17.5298	18.8407	21.5275	25.2828	23.4051	0.271872	15.6088	16.8596	16.2342	15.6693	14.2127	14.941	0.561437
NCU01891	hypothetical protein	12.7661	25.3683	19.0672	8.91276	9.43173	9.17224	0.171792	13.454	15.4343	14.4441	11.7931	12.4459	12.1195	0.422871	27.7376	18.262	22.9998	18.4425	18.9117	18.6771	0.930818
NCU01893	hypothetical protein	9.96945	16.3711	13.1703	7.7733	7.79424	7.78377	0.342758	11.2484	13.2201	12.2343	6.18603	6.87083	6.52843	5.84603e-05	14.0616	12.2631	13.1623	9.28822	9.26355	9.27588	0.352483
NCU01894	hypothetical protein	51.4528	56.1539	53.8034	80.6636	81.437	81.0503	0.0117048	7.70054	8.75551	8.22803	20.1364	14.5688	17.3526	7.43406e-05	33.7578	30.07	31.9139	42.7646	42.9027	42.8336	0.000127118
NCU01895	response regulator	16.2148	16.2886	16.2517	13.5623	13.6813	13.6218	0.960166	17.1429	16.4505	16.7967	17.1518	15.1801	16.1659	0.802989	14.4758	14.1297	14.3027	12.3542	10.6209	11.4875	0.855004
NCU01896	hypothetical protein	2.34064	2.32148	2.33106	2.86949	2.37331	2.6214	0.632346	4.56758	5.01443	4.79101	3.93276	3.82619	3.87948	0.313042	2.00587	1.98985	1.99786	1.65748	1.72925	1.69337	0.949983
NCU01897	hypothetical protein	10.0626	11.9478	11.0052	6.33842	6.48249	6.41045	0.266059	4.98568	5.18869	5.08719	7.72818	8.22345	7.97581	0.0424805	19.0763	10.6143	14.8453	12.0701	11.5728	11.8214	0.886494
NCU01898	hypothetical protein	27.3123	15.099	21.2056	9.64655	9.43619	9.54137	0.0973209	6.96278	6.39127	6.67703	14.4543	16.2725	15.3634	1.21555e-07	19.9925	12.3234	16.1579	8.68495	11.8903	10.2876	0.329167
NCU01899	hypothetical protein	2.10021	3.17934	2.63977	2.20085	2.29876	2.2498	0.99764	2.64759	2.32149	2.48454	4.61574	4.40793	4.51184	0.00842966	3.35224	4.56538	3.95881	1.82538	1.82825	1.82681	0.0113567
NCU01900	xylosidase/arabinosidase	366.614	340.621	353.617	427.935	447.187	437.561	0.218944	117.492	132.789	125.141	385.652	334.966	360.309	3.11242e-19	191.966	211.804	201.885	368.882	409.359	389.12	3.61594e-17
NCU01901	hypothetical protein	6.45942	7.10461	6.78202	7.21236	6.46122	6.83679	0.735199	7.84184	7.57684	7.70934	13.4727	12.8648	13.1687	0.000123209	8.91988	8.78406	8.85197	10.1116	9.07586	9.59375	0.0474459
NCU01902	glucosamine 6-phosphate N-acetyltransferase	42.6367	39.9531	41.2949	71.868	68.9765	70.4223	0.00462597	16.4012	13.768	15.0846	16.8761	16.8724	16.8743	0.711091	22.4674	25.7023	24.0849	45.6832	43.0675	44.3754	4.10821e-11
NCU01903	pigment biosynthesis protein Ayg1	3.00937	9.14076	6.07507	3.09318	2.58804	2.84061	0.366826	3.37234	2.46765	2.91999	3.35236	3.33133	3.34184	0.7561	3.65453	4.9735	4.31402	6.75177	7.19046	6.97112	0.000568253
NCU01904	2-deoxy-D-gluconate 3-dehydrogenase	7.89236	11.8695	9.88095	6.55454	8.58202	7.56828	0.897592	4.94216	5.45354	5.19785	32.5457	35.7924	34.169	5.06432e-30	18.4407	23.0617	20.7512	18.3893	18.6933	18.5413	0.724576
NCU01905	sorbitol dehydrogenase	3.68738	3.13474	3.41106	2.05277	2.17061	2.11169	0.615584	2.76093	2.94502	2.85297	8.76924	11.8623	10.3158	7.96466e-10	7.5462	7.11458	7.33039	7.08995	7.84303	7.46649	0.351075
NCU01906	GCY protein	49.3015	53.8445	51.573	59.6695	68.1464	63.908	0.214422	17.3899	23.2684	20.3292	66.4712	61.1322	63.8017	2.95591e-15	53.0093	54.7048	53.857	51.4873	57.3431	54.4152	0.148095
NCU01907	syntaxin 5	32.4287	26.9103	29.6695	31.0751	29.4763	30.2757	0.75459	36.9391	38.4888	37.7139	33.0989	33.877	33.4879	0.412347	19.4072	20.9288	20.168	22.259	24.6482	23.4536	0.00887101
NCU01908	hypothetical protein	10.1407	9.7092	9.92497	8.83231	8.92899	8.88065	0.964464	19.6477	17.8387	18.7432	18.4083	17.4576	17.9329	0.775277	11.3953	10.8918	11.1436	11.2943	11.4892	11.3917	0.136608
NCU01910	hypothetical protein	6.78693	3.68391	5.23542	5.44405	4.79261	5.11833	0.910855	6.13354	6.84461	6.48907	8.74514	6.18248	7.46381	0.569409	7.9716	7.804	7.8878	6.58561	6.08611	6.33586	0.855151
NCU01911	GDP/GTP exchange factor Sec2p	21.522	19.9635	20.7427	18.0759	16.2667	17.1713	0.93688	41.4835	38.9111	40.1973	35.9542	29.3966	32.6754	0.153543	19.4583	18.4208	18.9396	13.894	13.9563	13.9252	0.419061
NCU01912	mannosyltransferase 1	102.23	65.5902	83.9101	125.009	108.067	116.538	0.242546	93.2933	89.8438	91.5685	69.5116	53.6757	61.5937	0.00307476	76.4737	79.8278	78.1508	68.4881	66.594	67.5411	0.759377
NCU01913	pre-mRNA splicing factor	22.7966	28.9793	25.8879	27.9747	24.0698	26.0223	0.719462	47.7004	50.1816	48.941	47.4492	47.5752	47.5122	0.825045	26.2636	29.266	27.7648	22.705	24.177	23.441	0.912946
NCU01914	sorting nexin-3	47.9404	67.4658	57.7031	40.5611	45.704	43.1326	0.786477	58.6305	60.7411	59.6858	77.476	84.1668	80.8214	0.0292627	88.3387	92.9241	90.6314	85.0556	79.3975	82.2265	0.487296
NCU01916	mitochondrial carrier protein RIM2	5.82346	6.21475	6.01911	4.30062	8.05673	6.17867	0.81559	1.5399	1.39302	1.46646	2.95351	2.28002	2.61676	0.0822573	5.77986	5.25411	5.51698	6.73368	5.6622	6.19794	0.134521
NCU01917	hypothetical protein	0.686413	0.581165	0.633789	0.527279	0.439788	0.483533	0.925941	2.05311	2.4851	2.26911	1.34158	1.12888	1.23523	0.0356915	0.69235	1.08376	0.888057	0.615642	0.597364	0.606503	0.718779
NCU01918	ARP2/3 complex 20 kDa subunit	33.8692	48.4162	41.1427	31.7832	30.9198	31.3515	0.815188	54.4737	51.2681	52.8709	43.4821	54.3257	48.9039	0.628172	43.268	49.1943	46.2312	33.2222	37.9319	35.577	0.681512
NCU01919	ubiquitin C-terminal hydrolase	29.7191	32.4753	31.0972	32.0947	28.671	30.3828	0.788429	63.1749	66.3725	64.7737	70.1945	72.9043	71.5494	0.605465	47.3576	54.2427	50.8002	42.6409	44.1836	43.4123	0.842075
NCU01920	hypothetical protein	6.08368	5.96452	6.0241	7.67024	6.62054	7.14539	0.51183	11.1213	8.13956	9.63044	9.78843	10.571	10.1797	0.894586	11.8243	15.3129	13.5686	12.4286	11.7737	12.1011	0.738637
NCU01922	hypothetical protein	12.9852	13.0918	13.0385	12.9368	10.7477	11.8422	0.955206	90.7359	60.9107	75.8233	167.365	267.096	217.231	1.03156e-09	37.8216	45.5353	41.6784	60.3455	60.7276	60.5366	2.82239e-06
NCU01923	hypothetical protein	1.12399	2.04378	1.58388	4.27239	1.84537	3.05888	0.600357	2.33322	1.00025	1.66674	0.950098	0.203735	0.576916	0.441463	1.03294	0.18948	0.611209	0.382706	0.835523	0.609115	0.935639
NCU01924	hypothetical protein	106.179	97.6855	101.932	51.54	50.2902	50.9151	0.022147	142.13	132.915	137.522	109.799	110.161	109.98	0.0651435	147.582	104.88	126.231	113.86	109.326	111.593	0.793999
NCU01926	hypothetical protein	17.9241	16.7568	17.3405	6.3934	5.73629	6.06485	0.00027001	13.7795	11.9855	12.8825	7.98619	5.77782	6.882	0.000536982	9.83051	3.58237	6.70644	1.78445	2.34815	2.0663	0.142935
NCU01927	hypothetical protein	60.4111	57.2322	58.8217	51.161	49.8292	50.4951	0.985154	72.6051	72.1744	72.3898	78.9672	66.9782	72.9727	0.984787	48.8534	55.8872	52.3703	44.8856	42.9329	43.9093	0.940732
NCU01928	UBX domain-containing protein	21.7721	21.3387	21.5554	28.0642	25.2893	26.6768	0.236264	42.7494	32.7401	37.7447	26.6864	26.9085	26.7975	0.0204399	14.1627	15.7299	14.9463	13.4249	14.446	13.9354	0.490672
NCU01929	PAB-dependent poly（A)-specific ribonuclease subunit pan-3	19.8085	23.0697	21.4391	18.7981	18.2755	18.5368	0.994532	39.3247	36.8414	38.083	32.6141	32.5457	32.5799	0.254919	23.2197	25.5735	24.3966	20.4248	18.1058	19.2653	0.769885
NCU01930	U6 snRNP-associated protein Lsm7	25.4822	42.7208	34.1015	24.4555	23.1725	23.814	0.691299	59.9286	56.2743	58.1015	47.9864	57.269	52.6277	0.533127	43.7584	42.3216	43.04	28.703	31.5038	30.1034	0.264854
NCU01931	hypothetical protein	2.5623	4.25184	3.40707	3.7995	3.26297	3.53123	0.789306	6.82176	6.99852	6.91014	6.4227	7.315	6.86885	0.949819	4.52834	4.48562	4.50698	4.20279	3.79109	3.99694	0.813483
NCU01932	SET-3	20.8536	17.4335	19.1435	16.5731	17.222	16.8975	0.985154	26.3914	27.1491	26.7702	25.6457	20.101	22.8734	0.322108	18.263	19.1634	18.7132	16.5897	13.2905	14.9401	0.829503
NCU01935	palmitoyltransferase PFA5	8.17056	12.6873	10.4289	7.792	6.95876	7.37538	0.726996	17.1239	16.0327	16.5783	26.4692	28.8795	27.6743	0.000356601	9.80822	9.32314	9.56568	8.73718	6.32037	7.52877	0.833845
NCU01936	sister chromatid cohesion protein Eso1	6.47996	10.2186	8.3493	5.38626	4.66913	5.02769	0.378	25.1019	22.0522	23.5771	17.7574	19.9381	18.8477	0.117945	6.4298	8.98787	7.70884	4.3725	4.06529	4.2189	0.0230788
NCU01938	hypothetical protein	14.3357	18.3156	16.3257	13.4297	10.795	12.1124	0.74775	16.6966	17.2518	16.9742	16.5256	17.4952	17.0104	0.959045	13.7527	15.0397	14.3962	10.3119	8.6635	9.48769	0.10669
NCU01939	nonsense-mediated mRNA decay protein	53.87	47.3365	50.6033	47.4748	46.6528	47.0638	0.910798	71.5323	79.4954	75.5139	79.8699	70.183	75.0265	0.92622	59.8538	66.1526	63.0032	52.8907	54.3179	53.6043	0.855004
NCU01940	serine/threonine protein kinase	25.7756	19.5974	22.6865	24.698	24.2584	24.4782	0.666082	32.4423	35.4057	33.924	44.7797	44.2928	44.5363	0.0532378	35.2301	42.039	38.6346	33.4725	27.6942	30.5833	0.793225
NCU01942	hypothetical protein	0.476692	1.52343	1.00006	0.805312	0.231892	0.518602	0.810668	1.37013	1.75341	1.56177	1.07452	1.78571	1.43011	0.89514	0.730127	0.857173	0.79365	0.757439	0.767761	0.7626	0.862083
NCU01943	hypothetical protein	2.30695	2.28807	2.29751	2.86333	3.06613	2.96473	0.798074	1.10512	1.05582	1.08047	1.00288	0.179211	0.591046	0.712991	1.81721	2.83343	2.32532	1.34656	1.4699	1.40823	0.751563
NCU01944	hypothetical protein	10.5744	10.7274	10.6509	19.315	16.0678	17.6914	0.00747368	6.87528	7.46067	7.16797	14.7331	11.3878	13.0604	0.000399234	1.56943	1.62267	1.59605	5.28617	5.00099	5.14358	7.6854e-15
NCU01945	IMP-specific 5'-nucleotidase 1	20.5852	25.6301	23.1077	14.7945	16.6575	15.726	0.559012	50.0704	52.6647	51.3675	44.776	52.258	48.517	0.709222	69.8032	65.359	67.5811	103.027	93.2244	98.1259	1.33343e-07
NCU01946	hypothetical protein	2.06065	3.34437	2.70251	12.2068	7.99661	10.1017	0.0162232	0.538436	1.6004	1.06942	9.691	8.7606	9.2258	0.000169364	1.37725	1.70532	1.54129	8.61089	8.77299	8.69194	3.94085e-05
NCU01947	hypothetical protein	8.66531	10.2578	9.46156	13.7746	10.9633	12.3689	0.143073	24.6272	25.3853	25.0062	22.4112	21.7615	22.0864	0.378322	11.0245	12.4402	11.7324	10.5883	9.16861	9.87845	0.933309
NCU01948	ribosomal protein Srp1	499.246	540.599	519.922	444.651	463.421	454.036	0.984534	9.24575	8.44134	8.84355	28.4642	19.5578	24.011	1.63196e-08	227.162	211.577	219.369	321.764	415.909	368.836	1.27511e-07
NCU01949	40S ribosomal protein S9	754.583	736.095	745.339	811.521	906.687	859.104	0.368692	11.4813	8.30215	9.89172	18.9958	10.5105	14.7531	0.15482	254.283	246.68	250.481	518.242	679.267	598.754	2.57773e-16
NCU01950	pre-mRNA-splicing factor slu-7	10.6563	16.8534	13.7548	16.1475	11.9395	14.0435	0.766126	31.8015	25.8736	28.8375	31.0399	44.7523	37.8961	0.184776	15.5829	16.1314	15.8571	12.1354	10.1961	11.1658	0.391911
NCU01951	REV3	1.53022	1.34223	1.43623	0.614791	0.687378	0.651084	0.133538	15.9234	16.2183	16.0708	7.47376	5.78143	6.62759	5.54772e-11	1.69889	1.55671	1.6278	0.623419	0.502996	0.563208	0.000226505
NCU01953	AMI1 protein	29.6547	23.2799	26.4673	27.2262	25.4942	26.3602	0.811204	80.8815	80.5584	80.72	54.5975	41.119	47.8582	6.96227e-05	32.6292	33.7022	33.1657	29.7262	30.313	30.0196	0.491429
NCU01954	pre-mRNA-splicing factor cwc-24	8.06903	9.86928	8.96915	9.76765	6.35334	8.0605	0.964511	21.0839	16.6888	18.8863	18.5371	20.0139	19.2755	0.978565	14.8307	12.9359	13.8833	14.5624	9.88628	12.2243	0.839803
NCU01955	autophagocytosis protein Aut1	40.92	64.8263	52.8731	36.2428	31.0795	33.6612	0.439419	164.103	171.043	167.573	157.895	199.151	178.523	0.802514	67.9434	79.1711	73.5572	59.5627	60.3018	59.9323	0.928638
NCU01956	cytoskeleton assembly control protein Sla2	44.5214	32.0967	38.309	41.0195	39.6737	40.3466	0.727784	76.2695	80.4209	78.3452	96.5006	78.182	87.3413	0.589554	45.5413	48.7401	47.1407	50.4877	46.6058	48.5467	0.0419394
NCU01957	AR2	14.5907	16.6474	15.619	8.41937	5.8837	7.15154	0.0452005	2.34736	3.86603	3.1067	16.0241	12.2492	14.1367	7.65495e-12	17.139	20.2322	18.6856	15.8004	13.1294	14.4649	0.755396
NCU01958	mating-type protein A-1	0	0	0	5.61391	5.27789	5.4459	1.12371e-08	0	0	0	50.5948	39.8983	45.2465	1.83241e-16	0	0	0	80.7395	60.3913	70.5654	4.65225e-19
NCU01959	mating-type protein A-2	0	0	0	0	0	0	NA	0	0	0	0	0.104904	0.0524521	NA	0	0	0	0.492644	0.215108	0.353876	0.0219731
NCU01960	mating-type protein A-3	0	0	0	0.0520956	0.420031	0.236063	NA	0	0	0	1.11912	0.834709	0.976913	0.000641796	0	0	0	0.146996	0.160461	0.153729	NA
NCU01961	DNA lyase Apn2	1.56036	1.77763	1.66899	1.99229	1.96174	1.97701	0.624516	13.6969	14.8165	14.2567	17.9449	16.3507	17.1478	0.344032	2.92605	3.58306	3.25455	4.86772	4.32611	4.59691	0.00715552
NCU01962	hypothetical protein	227.326	278.192	252.759	291.245	289.996	290.62	0.300044	238.257	221.215	229.736	257.827	295.956	276.891	0.227273	264.949	277.593	271.271	339.328	358.351	348.84	6.81098e-06
NCU01963	anaphase-promoting complex subunit Apc5	14.5498	15.1463	14.8481	12.8352	12.2213	12.5283	0.967281	15.9478	17.6656	16.8067	19.411	19.579	19.495	0.441176	26.6635	29.9373	28.3004	22.0564	18.2347	20.1456	0.29993
NCU01964	RING-9 protein	22.2803	29.655	25.9677	20.1691	17.812	18.9905	0.699556	53.765	54.4025	54.0837	48.3215	49.8948	49.1082	0.470976	40.9262	40.7767	40.8514	35.2224	31.3014	33.2619	0.905624
NCU01965	valyl-tRNA synthetase	30.8942	23.9772	27.4357	22.895	29.5555	26.2252	0.892601	17.6227	20.0163	18.8195	34.5039	27.1292	30.8166	0.00101362	119.021	113.384	116.202	225.363	223.031	224.197	1.42914e-19
NCU01966	60S ribosomal protein L37	1070.14	1319.4	1194.77	958.266	1070.56	1014.41	0.984639	16.7075	15.8373	16.2724	37.9711	25.6396	31.8054	0.000416641	387.535	367.513	377.524	522.529	713.175	617.852	2.0276e-06
NCU01967	hypothetical protein	10.2192	15.7887	13.004	17.6914	12.8096	15.2505	0.487516	9.33844	9.97659	9.65752	17.7212	20.5041	19.1126	4.45773e-05	19.5266	23.9478	21.7372	27.5262	25.0083	26.2672	0.00601822
NCU01968	MFS transporter	15.9851	34.0884	25.0367	21.7482	15.7003	18.7243	0.869707	33.6558	30.655	32.1554	20.5097	23.2565	21.8831	0.00308693	18.4357	18.649	18.5424	11.6424	10.4465	11.0444	0.00973559
NCU01969	hypothetical protein	5.99548	13.6866	9.84102	8.77136	8.40622	8.58879	0.971802	13.2448	13.3077	13.2762	12.6907	16.5975	14.6441	0.727994	11.6343	11.2765	11.4554	13.6655	14.5305	14.098	0.00647938
NCU01970	DUF718 domain-containing protein	25.9154	31.6555	28.7854	115.753	80.6172	98.1852	4.5912e-10	16.9509	18.3528	17.6518	24.6665	20.8947	22.7806	0.202462	28.1495	29.7996	28.9745	67.7914	80.3017	74.0465	6.84222e-21
NCU01971	hypothetical protein	7.80184	8.58503	8.19343	6.19181	6.59403	6.39292	0.870926	9.42088	8.35617	8.88853	6.907	5.92443	6.41572	0.0945018	6.76679	8.21818	7.49249	5.98878	5.66227	5.82553	0.795938
NCU01972	hypothetical protein	41.6713	60.4644	51.0679	19.3689	15.7667	17.5678	9.85558e-05	27.6568	26.7979	27.2274	6.98688	5.96808	6.47748	9.89737e-24	25.6092	33.1875	29.3983	4.08725	4.74846	4.41786	8.43551e-30
NCU01973	SET-8	5.16776	4.62978	4.89877	8.25681	5.81924	7.03802	0.140863	10.8497	10.7988	10.8242	9.56702	8.8814	9.22421	0.306303	4.98365	7.39958	6.19162	4.51839	3.45022	3.9843	0.258521
NCU01974	hypothetical protein	2.71263	4.58595	3.64929	5.22244	4.99344	5.10794	0.288922	8.29881	7.20907	7.75394	7.62931	12.5046	10.067	0.358395	9.46164	4.67684	7.06924	6.89567	5.53377	6.21472	0.912946
NCU01975	complex I intermediate-associated protein CIA30	37.5395	43.7851	40.6623	30.5133	37.6187	34.066	0.968579	38.1398	32.9614	35.5506	35.675	54.3266	45.0008	0.271336	41.8275	45.7666	43.7971	33.2667	42.8995	38.0831	0.809397
NCU01976	hypothetical protein	12.4882	7.84117	10.1647	6.02096	4.3963	5.20863	0.202885	9.44438	8.97125	9.20781	11.1037	13.0741	12.0889	0.121565	16.1296	17.2091	16.6693	14.0854	10.8181	12.4517	0.556993
NCU01977	urea transporter	59.5125	47.4623	53.4874	72.1161	77.8003	74.9582	0.122527	56.6713	60.4404	58.5559	162.604	159.819	161.211	1.54887e-20	264.28	335.941	300.11	238.591	217.365	227.978	0.576659
NCU01978	hypothetical protein	3.26407	3.37734	3.3207	6.76398	6.0059	6.38494	0.00349378	13.7767	12.1339	12.9553	17.8431	14.3722	16.1076	0.266427	5.3183	5.13964	5.22897	5.74913	4.89862	5.32388	0.303446
NCU01979	catechol dioxygenase	1.0729	0.9121	0.9925	2.21942	1.90129	2.06036	0.253007	1.27267	0.818386	1.04553	3.26488	2.00031	2.63259	0.0704722	7.93484	5.73608	6.83546	25.2064	23.2427	24.2246	2.53353e-16
NCU01980	hypothetical protein	1.15406	1.93271	1.54338	2.40395	1.28387	1.84391	0.679666	3.8427	4.34375	4.09322	3.41591	3.70361	3.55976	0.59047	1.99944	1.99015	1.99479	2.5316	2.48925	2.51042	0.0915393
NCU01981	translation factor sui1	293.22	502.58	397.9	290.452	300.773	295.612	0.806239	451.845	496.156	474.001	596.265	687.699	641.982	0.0260396	369.833	427.042	398.437	342.585	340.739	341.662	0.806224
NCU01982	hypothetical protein	7.49229	9.68777	8.59003	11.0601	12.4831	11.7716	0.143073	9.91656	9.39372	9.65514	17.5358	16.3269	16.9313	0.000586331	12.9037	11.7322	12.3179	13.6056	9.03486	11.3202	0.706439
NCU01983	hypothetical protein	28.9899	25.0554	27.0227	33.1567	40.4977	36.8272	0.16869	8.94338	7.99449	8.46894	37.2183	33.8402	35.5292	5.28696e-25	20.6677	18.8212	19.7445	36.3466	37.0652	36.7059	2.2338e-11
NCU01984	hypothetical protein	15.3918	13.3544	14.3731	15.2027	12.4713	13.837	0.868708	17.4414	16.993	17.2172	29.0987	26.5397	27.8192	0.000248793	11.4883	14.2249	12.8566	12.5299	12.6612	12.5956	0.264568
NCU01985	sulfate adenylyltransferase	125.964	69.1444	97.554	272.947	277.036	274.992	0.000271978	8.25727	8.89395	8.57561	17.0852	12.3024	14.6938	0.0031907	68.2563	65.2758	66.7661	158.761	157.872	158.316	6.76668e-29
NCU01987	hypothetical protein	0.0887606	0.264102	0.176431	0.0963964	0	0.0481982	NA	0.722838	0.42654	0.574689	0.270103	0.193066	0.231584	0.385333	0.163141	0.0448893	0.104015	0.271998	0.445369	0.358684	0.255669
NCU01988	hypothetical protein	0.305083	1.10948	0.707282	0	0	0	NA	0.584587	0.325796	0.455191	0.206307	0	0.103153	0.485803	0.373825	0.102861	0.238343	0.207755	0.45357	0.330662	0.795938
NCU01989	hypothetical protein	12.067	61.9286	36.9978	7.23828	4.79934	6.01881	0.00151849	54.9827	61.6593	58.321	30.2446	35.1744	32.7095	1.04741e-05	79.4317	80.5061	79.9689	39.9164	39.1919	39.5541	6.24347e-07
NCU01990	UPF0016 domain-containing protein	31.7723	34.0621	32.9172	25.5476	25.4195	25.4836	0.813034	49.1603	48.4118	48.7861	40.8992	41.4047	41.1519	0.202717	26.2452	26.5459	26.3955	18.164	18.5616	18.3628	0.198305
NCU01991	hypothetical protein	15.4421	18.6639	17.053	15.5297	14.8934	15.2115	0.955297	26.0069	27.1576	26.5822	25.7959	22.9697	24.3828	0.587169	14.5253	17.7205	16.1229	11.1405	11.331	11.2358	0.277523
NCU01992	coatomer subunit gamma	136.599	101.614	119.107	161.408	147.163	154.285	0.266774	130.857	132.405	131.631	105.569	91.5505	98.5596	0.0199857	109.295	115.082	112.189	103.207	109.592	106.4	0.261099
NCU01993	ethanolaminephosphotransferase	20.1627	20.549	20.3559	16.4636	13.6906	15.0771	0.728477	10.1606	10.6631	10.4118	14.9649	14.3708	14.6678	0.0457079	25.9569	29.6935	27.8252	26.7546	27.5364	27.1455	0.225676
NCU01994	bZIP transcription factor	28.1136	41.3174	34.7155	26.6878	25.5201	26.1039	0.799592	42.6589	41.5189	42.0889	48.6658	53.3557	51.0107	0.241754	27.9332	33.9102	30.9217	26.4759	27.8246	27.1503	0.739516
NCU01995	hypothetical protein	0.0288436	0.11443	0.0716368	0.0939748	0.0631408	0.0785578	NA	0.221076	0.0924056	0.156741	0.204802	0.219585	0.212193	0.852467	0.132535	0.116698	0.124617	0.0883884	0.0643231	0.0763557	0.86121
NCU01996	pH-response regulator protein palI/rim-9	12.7062	13.4452	13.0757	13.7675	15.8965	14.832	0.447741	13.6338	14.2418	13.9378	29.4935	23.5414	26.5174	5.78307e-06	10.7207	12.0218	11.3712	13.1137	12.9096	13.0116	0.0100755
NCU01997	ABC transporter	6.43584	8.34436	7.3901	6.64509	8.77981	7.71245	0.709225	7.66735	6.53413	7.10074	11.4858	10.915	11.2004	0.0084112	11.7947	9.52863	10.6617	16.0444	12.1475	14.0959	0.00801199
NCU01998	septin	28.4723	16.1187	22.2955	21.5107	23.7117	22.6112	0.855446	20.4514	22.7108	21.5811	44.6252	35.5567	40.091	1.05125e-05	20.5797	19.44	20.0099	27.1706	26.9518	27.0612	1.31531e-05
NCU01999	hypothetical protein	8.37118	9.14317	8.75717	7.78936	7.73727	7.76332	0.968635	8.07966	9.24853	8.6641	10.1476	10.5429	10.3452	0.430464	7.902	11.6868	9.79441	6.92516	5.94619	6.43567	0.29993
NCU02000	splicing factor 3B subunit 10	32.1155	36.8233	34.4694	34.7673	26.4197	30.5935	0.973016	61.2445	50.5701	55.9073	55.193	66.2958	60.7444	0.779088	38.0673	34.5529	36.3101	23.4023	23.4931	23.4477	0.197264
NCU02001	hypothetical protein	16.9652	23.2364	20.1008	16.9751	13.6865	15.3308	0.833923	24.9027	23.5559	24.2293	21.4841	20.5136	20.9988	0.403432	21.5303	27.072	24.3012	11.8041	13.8645	12.8343	0.00612297
NCU02002	hypothetical protein	5.27229	3.80164	4.53696	3.20845	5.53856	4.37351	0.912419	3.12076	3.47845	3.2996	3.31941	2.65277	2.98609	0.719148	3.38328	3.38661	3.38495	3.14153	3.56443	3.35298	0.442912
NCU02003	elongation factor 1 alpha	3703.01	4270.22	3986.61	3365.6	3535.08	3450.34	0.991602	1970.31	2423.8	2197.05	3288.66	3224.69	3256.67	0.00312149	6735.17	6803.11	6769.14	6750.37	6421.02	6585.7	0.125825
NCU02004	phosphoserine phosphatase	42.0135	50.8241	46.4188	46.0771	54.3335	50.2053	0.536204	39.9055	39.7305	39.818	53.3426	50.1351	51.7388	0.0758122	65.9105	60.0951	63.0028	105.876	100.208	103.042	1.38909e-10
NCU02005	phosphoadenosine phosphosulfate reductase	36.0201	29.5687	32.7944	110.151	95.4312	102.791	1.27792e-08	1.20035	1.30753	1.25394	1.7041	0.712257	1.20818	0.950621	20.6464	17.655	19.1507	28.4167	22.8599	25.6383	0.00175951
NCU02006	hypothetical protein	9.38701	12.7448	11.0659	9.89047	9.46795	9.67921	0.976343	14.4009	15.7997	15.1003	16.4873	15.5779	16.0326	0.826633	11.159	12.6695	11.9143	9.70894	8.62649	9.16772	0.680912
NCU02007	iron-sulfur cluster biosynthesis protein Isd11	37.4464	40.9933	39.2198	46.9971	45.0191	46.0081	0.347356	56.35	44.0662	50.2081	86.4994	95.0742	90.7868	5.99603e-05	54.7898	64.5719	59.6808	62.6099	71.8555	67.2327	0.0312463
NCU02008	hypothetical protein	64.5123	78.2606	71.3865	214.308	185.05	199.679	4.17585e-09	40.1187	47.7913	43.955	153.839	136.622	145.231	1.29012e-16	43.2923	45.531	44.4116	114.151	105.492	109.822	1.13679e-19
NCU02009	FreB protein	444.193	205.218	324.706	379.322	383.12	381.221	0.676808	66.1417	68.7921	67.4669	212.348	114.035	163.192	6.94779e-07	104.822	78.2731	91.5478	201.576	200.274	200.925	8.69401e-13
NCU02010	2-isopropylmalate synthase	27.5236	22.5939	25.0588	18.3234	21.3951	19.8592	0.882696	27.0774	32.9852	30.0313	106.43	95.0486	100.739	5.70944e-23	103.619	97.1469	100.383	233.248	264.037	248.642	1.75801e-24
NCU02011	importin subunit beta-1	53.4537	51.2603	52.357	48.4812	44.0171	46.2492	0.977527	107.477	122.782	115.129	96.4183	88.701	92.5597	0.0941198	73.5143	80.4968	77.0056	59.5935	54.582	57.0878	0.357963
NCU02012	hypothetical protein	16.9683	14.5153	15.7418	12.8173	13.6308	13.2241	0.962642	14.4716	14.6257	14.5486	18.2568	15.1917	16.7242	0.50128	14.4242	15.4773	14.9507	13.2006	13.3624	13.2815	0.667823
NCU02013	hypothetical protein	35.4738	35.8532	35.6635	33.176	40.1318	36.6539	0.71086	21.5414	16.8837	19.2126	22.6051	24.928	23.7665	0.321868	37.2365	36.4031	36.8198	37.5744	44.0282	40.8013	0.0466703
NCU02014	hypothetical protein	2.60278	4.54985	3.57631	4.91137	2.42151	3.66644	0.859664	3.4288	3.78705	3.60792	5.11524	4.77678	4.94601	0.306254	6.90671	7.0752	6.99096	4.42001	4.20817	4.31409	0.187919
NCU02015	palmitoyltransferase ERF2	30.4633	32.0614	31.2623	32.8816	31.9003	32.3909	0.627022	51.9339	52.6532	52.2936	51.5103	51.7843	51.6473	0.893128	24.585	27.4068	25.9959	21.7645	20.4189	21.0917	0.89984
NCU02016	hypothetical protein	156.149	168.661	162.405	163.566	159.973	161.769	0.722804	125.667	122.612	124.14	146.49	156.296	151.393	0.191292	215.125	213.151	214.138	178.087	210.872	194.479	0.570419
NCU02017	CBF/NF-Y family transcription factor	48.2708	52.6573	50.464	25.0482	26.7428	25.8955	0.0315963	81.1465	77.3855	79.266	89.8065	95.7384	92.7724	0.330952	53.9054	61.9486	57.927	39.9442	36.8999	38.4221	0.0700688
NCU02018	short chain dehydrogenase	42.8434	59.4431	51.1433	57.1132	47.8213	52.4673	0.679666	32.2966	30.8199	31.5583	47.6607	53.7122	50.6864	0.00120618	117.902	122.623	120.263	120.084	121.582	120.833	0.0906574
NCU02019	FAD dependent oxidoreductase	9.52051	8.86068	9.19059	14.4232	12.8432	13.6332	0.0702851	11.9575	13.4989	12.7282	56.8336	51.8868	54.3602	2.77351e-30	10.0237	13.1903	11.607	21.6835	22.3316	22.0075	1.58359e-09
NCU02020	metalloreductase transmembrane component	47.4776	30.6684	39.073	41.4509	38.3943	39.9226	0.813289	42.5006	52.9354	47.718	137.611	108.111	122.861	3.22799e-12	15.5892	15.8085	15.6989	16.0365	14.2956	15.1661	0.276515
NCU02021	hypothetical protein	1.03578	1.40086	1.21832	0.613571	0.618379	0.615975	0.792591	2.25535	1.80998	2.03266	0.7641	0.307219	0.53566	0.0998115	32.8828	32.9535	32.9182	0.480914	0.419972	0.450443	4.75551e-26
NCU02022	hypothetical protein	3.80812	3.19443	3.50128	9.56772	10.4722	10.0199	7.3306e-06	3.57588	3.35854	3.46721	12.1456	11.2915	11.7185	1.97174e-14	4.56172	4.65666	4.60919	11.1665	9.612	10.3892	9.50735e-13
NCU02023	MFS drug efflux pump	0.17003	0.265003	0.217517	0.0263796	0.0265863	0.026483	0.37256	0.139631	0.285331	0.212481	0.320301	0.132085	0.226193	0.968211	2.18759	1.76894	1.97827	1.53831	1.32712	1.43272	0.739466
NCU02024	hypothetical protein	11.2281	15.2287	13.2284	14.5413	12.4432	13.4923	0.724285	30.4165	32.6138	31.5152	37.5558	39.076	38.3159	0.251513	22.0816	22.9125	22.4971	31.282	31.4244	31.3532	4.2714e-06
NCU02025	hypothetical protein	27.6453	33.4423	30.5438	20.4458	27.1376	23.7917	0.873647	20.7186	24.9261	22.8223	24.9887	22.5136	23.7512	0.911749	20.9653	23.1017	22.0335	20.8757	19.0488	19.9622	0.58236
NCU02026	hypothetical protein	27.4862	34.9508	31.2185	11.7606	15.889	13.8248	0.0159973	26.7304	23.8008	25.2656	17.1152	17.0594	17.0873	0.00328798	19.5399	20.2143	19.8771	11.4106	10.089	10.7498	0.000524709
NCU02027	acyl-protein thioesterase 1	117.229	146.545	131.887	103.379	105.307	104.343	0.867354	116.229	116.965	116.597	174.461	213.928	194.195	7.33975e-05	139.684	149.21	144.447	141.014	158.706	149.86	0.0665192
NCU02028	aromatic ring-opening dioxygenase LigB subunit	29.6931	32.2319	30.9625	27.1355	25.2309	26.1832	0.971142	49.7923	46.4446	48.1184	62.6583	74.0181	68.3382	0.0151806	42.7537	41.4471	42.1004	37.5097	35.8768	36.6933	0.768088
NCU02029	hypothetical protein	0.53283	1.26832	0.900576	0.578667	0.933122	0.755895	0.999021	2.34827	2.38982	2.36904	3.62118	3.59281	3.607	0.340509	1.7628	1.45514	1.60897	1.03411	0.118824	0.576467	0.30467
NCU02030	hypothetical protein	3.59412	4.20451	3.89931	1.53463	0.537968	1.0363	0.0295057	2.97255	3.37886	3.17571	2.11886	1.80407	1.96147	0.144664	0.423457	0.590354	0.506906	0.502054	0.376779	0.439416	0.956128
NCU02031	hypothetical protein	17.5957	25.5184	21.557	24.5362	25.2327	24.8845	0.379189	45.4132	49.2748	47.344	39.8842	37.1165	38.5004	0.124619	60.2193	64.3972	62.3082	76.0748	64.1742	70.1245	0.00659648
NCU02032	glycosyl hydrolase family 76 protein	0.107424	0.106544	0.106984	0.116665	0.039193	0.077929	0.962558	0.0343068	0	0.0171534	0.0544825	0.0389433	0.0467129	NA	0.180989	0.162984	0.171986	0.0731531	0.179671	0.126412	0.92075
NCU02033	hypothetical protein	15.049	15.0038	15.0264	17.305	17.8282	17.5666	0.368692	12.3261	13.0456	12.6859	32.5452	34.7659	33.6556	6.61908e-15	17.1382	17.6093	17.3738	24.0126	23.0973	23.5549	9.56587e-06
NCU02034	RIP defective	0.459667	0.47279	0.466229	0.332807	0.260879	0.296843	0.827583	0.63613	0.781764	0.708947	0.397187	0.703587	0.550387	0.660916	0.719697	0.688799	0.704248	0.678217	0.740341	0.709279	0.700035
NCU02035	helix-hairpin-helix domain-containing protein	1.61696	2.28679	1.95187	0.943069	0.983232	0.96315	0.448475	5.76637	6.07555	5.92096	3.55367	3.41939	3.48653	0.0251663	2.31151	1.84751	2.07951	1.71284	1.9699	1.84137	0.892306
NCU02036	tRNA-splicing endonuclease	2.95198	2.36671	2.65935	2.33159	2.34192	2.33675	0.991602	6.89338	6.97865	6.93601	8.41652	6.67335	7.54493	0.74418	4.22591	4.30636	4.26613	3.67473	3.60696	3.64084	0.885536
NCU02037	hypothetical protein	0	0	0	0	0	0	NA	0.087889	0	0.0439445	0	0	0	NA	0	0	0	0	0	0	NA
NCU02038	hypothetical protein	8.52608	15.9059	12.216	19.6766	15.3869	17.5317	0.206551	46.1918	54.9548	50.5733	35.7777	42.4996	39.1387	0.112735	17.6763	20.4817	19.079	18.8697	18.9571	18.9134	0.320344
NCU02039	hypothetical protein	12.1182	12.6058	12.362	15.5757	12.6163	14.096	0.460924	44.1931	45.9905	45.0918	28.8057	31.018	29.9119	0.000809091	17.736	17.7049	17.7204	14.9624	12.3976	13.68	0.695463
NCU02040	hypothetical protein	0.0583492	0.144679	0.101514	0.728741	0.191596	0.460169	0.258132	0.0279516	0.124621	0.0762864	0.0591864	0.285563	0.172375	0.654098	0	0.147546	0.0737731	0.0894027	0.130122	0.109763	0.763077
NCU02041	anchored cell wall protein 11	137.966	230.375	184.17	180.577	153.467	167.022	0.925545	424.937	462.326	443.632	393.606	424.804	409.205	0.548088	193.532	201.444	197.488	179.55	164.465	172.007	0.721203
NCU02042	hypothetical protein	2.32244	3.15067	2.73656	7.42175	6.22352	6.82264	0.000365611	14.1178	14.4531	14.2854	17.3298	17.7677	17.5488	0.289395	6.2312	6.58823	6.40971	9.16199	8.92965	9.04582	0.000853138
NCU02043	UPF0326 protein hag1	15.2744	17.6789	16.4767	13.7262	14.1129	13.9196	0.976343	26.9332	22.0915	24.5124	22.0187	22.067	22.0428	0.549467	13.412	15.8509	14.6314	12.7076	10.3642	11.5359	0.825702
NCU02044	GTP-binding protein	103.248	148.889	126.068	137.608	139.74	138.674	0.467329	40.9779	44.9099	42.9439	56.3849	53.7674	55.0761	0.0998115	138.434	141.624	140.029	136.314	149.268	142.791	0.0778361
NCU02046	hypothetical protein	11.7947	24.0177	17.9062	6.00623	5.79862	5.90242	0.002879	17.9879	16.8195	17.4037	12.3089	12.555	12.432	0.0186669	10.4939	12.8895	11.6917	8.06243	6.88508	7.47376	0.118153
NCU02048	VPS9 domain-containing protein	9.96409	6.29076	8.12743	9.59365	9.7261	9.65987	0.564737	12.4544	12.8201	12.6373	7.98373	6.65903	7.32138	9.46618e-05	10.3112	11.4652	10.8882	8.16805	8.8112	8.48963	0.735438
NCU02049	hypothetical protein	10.6544	12.2653	11.4599	2.99634	2.6236	2.80997	1.38276e-09	17.2379	15.2853	16.2616	4.82309	3.86245	4.34277	1.05675e-22	5.15191	5.36357	5.25774	1.91879	2.28	2.0994	3.45168e-06
NCU02051	hypothetical protein	1.73642	1.59141	1.66392	4.53547	3.58464	4.06005	0.00027001	5.15936	5.70377	5.43157	29.5191	23.7015	26.6103	5.89429e-33	6.08005	6.36951	6.22478	9.95741	9.2642	9.6108	1.35564e-07
NCU02052	transcription initiation factor TFIId 127kD subunit	4.73934	3.67183	4.20559	3.66707	3.82839	3.74773	0.980065	12.7588	12.8872	12.823	9.03105	6.97399	8.00252	0.00100229	6.35223	6.99911	6.67567	4.69415	5.03127	4.86271	0.429894
NCU02053	REV1	0.577503	0.701357	0.63943	0.844777	1.1223	0.983537	0.316152	13.4936	14.8766	14.1851	11.7755	10.6259	11.2007	0.115631	0.465734	0.739099	0.602416	0.866792	0.446811	0.656801	0.579231
NCU02054	hypothetical protein	6.29214	6.58586	6.439	6.4845	5.83196	6.15823	0.882696	19.496	17.7848	18.6404	17.5449	17.9085	17.7267	0.776093	9.74402	10.3996	10.0718	6.09902	5.25449	5.67676	0.026994
NCU02055	uridine nucleosidase Urh1	13.2518	18.8619	16.0569	10.3441	11.4014	10.8728	0.614206	21.6081	22.8601	22.2341	25.5268	29.5865	27.5567	0.251535	29.2163	39.7926	34.5044	25.5432	17.6178	21.5805	0.157471
NCU02056	salicylaldehyde dehydrogenase	21.851	23.1802	22.5156	24.3205	27.8157	26.0681	0.38228	33.3795	31.1978	32.2886	33.5994	34.5127	34.056	0.840435	17.8054	17.4221	17.6137	19.1696	18.8668	19.0182	0.0457033
NCU02057	autoinducer 2 sensor kinase/phosphatase luxQ	15.1759	18.3319	16.7539	16.7585	14.0869	15.4227	0.905039	32.2209	30.3639	31.2924	25.2183	24.4385	24.8284	0.0667026	16.3259	16.8505	16.5882	17.5286	14.024	15.7763	0.374335
NCU02058	hypothetical protein	1.56125	1.1677	1.36447	5.36463	4.8744	5.11951	1.99835e-05	2.08431	1.47592	1.78011	7.16536	4.98252	6.07394	1.04672e-06	1.52886	2.04513	1.787	4.83657	5.79329	5.31493	5.65066e-09
NCU02059	endothiapepsin	118.199	81.4825	99.8408	247.717	278.113	262.915	4.74266e-05	15.3218	13.5529	14.4374	82.9803	36.7474	59.8639	0.00220141	16.8447	13.6456	15.2452	75.5834	75.6712	75.6273	7.7981e-49
NCU02060	zinc metallopeptidase	5.30124	4.35587	4.82856	10.6715	6.43363	8.55255	0.0619424	6.33283	5.09267	5.71275	8.12221	6.85098	7.48659	0.262559	5.70755	4.55438	5.13096	5.52833	5.5648	5.54657	0.245575
NCU02061	hypothetical protein	0.661463	0.562327	0.611895	10.7755	9.10166	9.93858	4.96633e-16	1.94647	0.857736	1.4021	22.2853	19.0636	20.6744	1.92494e-29	0.781559	0.573471	0.677515	13.1272	11.8008	12.464	5.53698e-32
NCU02062	hypothetical protein	3.68204	4.504	4.09302	3.53226	3.2241	3.37818	0.970143	3.64527	5.63589	4.64058	4.2951	1.802	3.04855	0.379746	4.62448	3.84841	4.23644	1.31638	1.71066	1.51352	0.0320445
NCU02063	mitochondrial intermediate peptidase	8.60587	7.25511	7.93049	7.58481	7.89784	7.74133	0.854472	4.21769	4.43601	4.32685	6.06019	4.01375	5.03697	0.625951	8.42584	9.05611	8.74098	6.76201	7.0677	6.91485	0.821951
NCU02064	hypothetical protein	75.7492	69.9244	72.8368	43.4455	62.3076	52.8766	0.74962	16.7226	17.5022	17.1124	27.1164	22.4979	24.8071	0.0399315	98.199	101.234	99.7167	107.828	100.702	104.265	0.0324016
NCU02065	DUF726 domain-containing protein	3.17078	3.50881	3.3398	4.68706	4.00076	4.34391	0.256609	7.06021	7.41483	7.23752	12.0164	10.6007	11.3085	0.00599603	5.58502	5.28586	5.43544	7.54232	5.59791	6.57012	0.0377329
NCU02066	ribosome assembly protein Noc2	16.8759	10.2118	13.5439	13.255	16.0929	14.674	0.75459	5.83698	5.24817	5.54258	8.03373	6.11786	7.07579	0.323652	8.19298	9.55149	8.87224	12.0937	11.8654	11.9796	0.000336811
NCU02067	mitochondrial inheritance component mdm12	1.97009	2.29591	2.133	3.50355	4.52831	4.01593	0.0415969	4.86033	5.23332	5.04682	8.94266	9.69526	9.31896	0.00120336	3.30416	2.8894	3.09678	5.43344	5.79384	5.61364	7.47806e-05
NCU02068	hypothetical protein	9.63889	5.92941	7.78415	5.58125	5.71246	5.64685	0.764256	12.8721	13.4939	13.183	12.3715	8.21421	10.2928	0.174526	7.50658	6.64514	7.07586	5.42907	5.51642	5.47275	0.711078
NCU02070	peroxisomal biogenesis factor 2	9.65697	12.6005	11.1288	7.63308	7.48441	7.55875	0.566919	25.0009	25.3035	25.1522	21.156	21.3573	21.2567	0.247613	15.4213	12.5613	13.9913	12.1796	10.7254	11.4525	0.944957
NCU02071	hypothetical protein	0.622618	2.16132	1.39197	3.60629	2.2716	2.93894	0.265016	1.78955	1.38519	1.58737	4.36823	5.86852	5.11837	0.00088901	0.953636	1.25952	1.10658	2.17295	1.67775	1.92535	0.121303
NCU02073	hypothetical protein	1.37957	2.08663	1.7331	2.47212	1.54774	2.00993	0.75164	2.5774	2.35718	2.46729	4.40801	5.36383	4.88592	0.0187757	1.4263	1.43028	1.42829	1.76149	2.42277	2.09213	0.136594
NCU02074	endoplasmic oxidoreductin-1	59.3351	25.3191	42.3271	42.4216	40.7109	41.5663	0.923111	33.9133	25.231	29.5721	9.23923	7.21811	8.22867	6.40086e-18	19.2669	7.23755	13.2522	15.6598	16.5546	16.1072	0.625388
NCU02075	heat shock protein 70	410.094	309.831	359.962	314.483	377.428	345.956	0.88336	31.8377	39.0151	35.4264	71.7622	44.1602	57.9612	0.0095997	223.695	210.874	217.284	356.487	397.657	377.072	4.69034e-12
NCU02076	eukaryotic translation initiation factor 4E	66.26	74.2676	70.2638	63.0438	67.6609	65.3523	0.882696	55.5008	52.0632	53.782	75.7835	80.9383	78.3609	0.0034418	70.9006	81.9432	76.4219	67.7811	69.2779	68.5295	0.56749
NCU02077	hypothetical protein	0.158583	0.366997	0.26279	0.24877	0.212147	0.230458	0.986866	0.489568	0.376332	0.43295	0.482574	0.344937	0.413756	0.948412	29.3578	28.5871	28.9725	57.5774	46.2495	51.9135	2.582e-11
NCU02078	hypothetical protein	18.5178	19.5947	19.0563	14.8149	13.9871	14.401	0.760276	34.7168	35.2969	35.0069	31.2528	31.3429	31.2978	0.424103	25.0726	29.1658	27.1192	20.2447	18.5149	19.3798	0.282782
NCU02079	cyclin-dependent kinase regulatory subunit	16.6777	22.2282	19.453	17.353	13.2028	15.2779	0.884884	34.4694	35.2092	34.8393	30.2165	34.793	32.5048	0.676934	30.6854	30.7319	30.7087	30.6071	26.9391	28.7731	0.442094
NCU02080	hypothetical protein	7.0277	20.9625	13.9951	5.69572	4.07565	4.88569	0.0981913	9.19519	10.4731	9.83417	10.1608	16.598	13.3794	0.295217	46.5583	55.275	50.9167	24.8571	21.5201	23.1886	5.7017e-06
NCU02081	hypothetical protein	1.08515	1.93729	1.51122	4.94972	4.03831	4.49402	0.253094	7.0697	2.54942	4.80956	4.84318	6.60896	5.72607	0.856248	3.78954	3.07328	3.43141	2.66028	2.41996	2.54012	0.898145
NCU02082	cft-1	8.68002	7.49881	8.08941	7.2134	7.44329	7.32835	0.955663	12.8587	13.5319	13.1953	12.3285	10.7493	11.5389	0.4012	11.6936	14.5472	13.1204	10.1931	8.63059	9.41183	0.389521
NCU02083	1-phosphatidylinositol-3-phosphate 5-kinase	7.76378	8.12403	7.94391	8.4905	6.43589	7.46319	0.890109	18.2268	19.2168	18.7218	20.1641	14.5636	17.3638	0.680208	15.5584	14.4029	14.9807	10.6907	9.53597	10.1134	0.112519
NCU02084	arginase	49.576	37.9037	43.7398	14.4956	10.0355	12.2656	7.25995e-05	30.2011	38.8615	34.5313	51.2338	65.4769	58.3554	0.00137731	83.5887	78.9921	81.2904	44.0098	48.5838	46.2968	0.00282652
NCU02085	hypothetical protein	1.79363	3.16513	2.47938	3.01043	1.12182	2.06613	0.982495	3.61541	3.58205	3.59873	4.98553	5.32004	5.15278	0.154038	6.5291	5.0185	5.7738	3.61667	2.67526	3.14597	0.0869646
NCU02086	hypothetical protein	139.12	105.053	122.086	93.8792	88.4951	91.1872	0.762292	27.4663	33.6973	30.5818	93.3359	98.5228	95.9293	3.56656e-21	89.9685	101.221	95.5948	145.13	121.242	133.186	8.81434e-07
NCU02087	hypothetical protein	2.97094	4.22493	3.59793	2.37244	2.10411	2.23827	0.566782	8.05781	5.64544	6.85162	6.3152	4.4665	5.39085	0.35028	7.00636	8.08702	7.54669	5.66778	4.14087	4.90432	0.263915
NCU02088	hypothetical protein	4.59265	4.1375	4.36508	3.32516	1.63372	2.47944	0.553436	7.70021	4.65923	6.17972	6.01729	6.90946	6.46337	0.940908	6.26057	9.40678	7.83367	4.69124	4.26746	4.47935	0.165294
NCU02089	hypothetical protein	11.0764	15.3727	13.2245	9.42885	9.78281	9.60583	0.728477	5.55118	5.81658	5.68388	8.19471	6.5002	7.34746	0.261603	11.6572	11.9799	11.8186	11.2955	7.49997	9.39772	0.862247
NCU02090	adenine phosphoribosyltransferase	81.9327	99.8934	90.9131	71.6144	71.5404	71.5774	0.850348	40.8964	40.8097	40.8531	56.2049	65.9653	61.0851	0.0027766	175.479	177.376	176.427	133.792	130.614	132.203	0.40039
NCU02091	ER glycosyl hydrolase	2.3271	2.00296	2.16503	4.57527	3.39613	3.9857	0.0268399	3.16493	3.38486	3.2749	2.06204	1.65815	1.86009	0.0109836	0.921804	1.06867	0.995239	1.36612	1.75968	1.5629	0.0191224
NCU02092	hypothetical protein	4.59064	4.90472	4.74768	3.10077	2.22636	2.66357	0.304654	3.68304	4.44396	4.0635	4.44829	5.58117	5.01473	0.454205	3.49849	3.71841	3.60845	2.34459	2.22643	2.28551	0.261111
NCU02094	VAD-2	48.5954	32.66	40.6277	55.274	47.5975	51.4357	0.395339	31.6883	37.7509	34.7196	56.8818	40.2633	48.5725	0.0676355	52.9141	48.418	50.666	56.3659	48.6778	52.5218	0.0997122
NCU02095	hypothetical protein	14.1773	17.6965	15.9369	18.1758	17.2964	17.7361	0.497979	23.4223	21.8235	22.6229	19.1158	20.1195	19.6176	0.409457	27.2334	33.4014	30.3174	29.8109	29.7655	29.7882	0.259208
NCU02096	flavohemoglobin	4.49375	3.78727	4.14051	3.66657	2.82882	3.2477	0.8963	2.27538	2.73509	2.50523	5.10144	5.14046	5.12095	0.00237444	7.57473	4.19203	5.88338	4.20969	2.93371	3.5717	0.337225
NCU02097	short chain dehydrogenase	136.921	158.89	147.906	96.3165	89.1646	92.7405	0.230933	29.0047	31.9083	30.4565	69.3764	70.2416	69.809	1.75038e-11	172.661	208.701	190.681	86.7673	104.307	95.5374	9.56908e-05
NCU02098	G/U mismatch-specific DNA glycosylase	43.1311	28.3128	35.722	21.3919	22.9227	22.1573	0.460827	23.4562	27.5096	25.4829	96.8085	96.0612	96.4348	4.68823e-28	15.6621	13.1938	14.428	19.3838	30.5878	24.9858	0.000285654
NCU02099	hypothetical protein	138.042	129.677	133.859	32.858	33.8758	33.3669	7.31203e-10	163.738	140.254	151.996	151.65	170.076	160.863	0.822246	156.004	86.3257	121.165	107.971	125.259	116.615	0.792016
NCU02100	LMBR1 domain-containing protein 1	12.1055	23.4358	17.7706	6.26969	4.72686	5.49828	0.00153877	67.916	72.355	70.1355	34.7267	39.3018	37.0143	4.79695e-08	24.1004	18.4457	21.2731	7.79407	8.13375	7.96391	7.09175e-07
NCU02101	hypothetical protein	2.40916	2.48565	2.44741	1.59794	2.0175	1.80772	0.837077	11.4789	11.2751	11.377	7.93801	8.00101	7.96951	0.0199563	2.64491	3.49982	3.07236	1.89933	1.1899	1.54462	0.0709025
NCU02103	DNA-directed RNA polymerase II largest subunit	27.0608	21.8618	24.4613	26.0585	25.0075	25.533	0.704318	61.843	64.8576	63.3503	58.6685	44.8841	51.7763	0.17805	33.0087	34.1913	33.6	32.419	30.9445	31.6817	0.268868
NCU02104	WD domain-containing protein	5.04016	7.30379	6.17198	5.57208	4.19529	4.88369	0.921155	11.3927	9.24991	10.3213	8.54121	10.5363	9.53875	0.735838	7.46092	8.70013	8.08053	6.50482	5.45168	5.97825	0.649205
NCU02105	tRNA(His) guanylyltransferase	3.97995	5.92105	4.9505	5.90367	4.94056	5.42212	0.724422	8.04472	8.08565	8.06519	8.71412	9.60703	9.16058	0.716836	11.3295	14.335	12.8322	17.6497	15.4781	16.5639	0.0110537
NCU02106	hypothetical protein	8.91341	10.8701	9.89178	8.09976	7.91435	8.00706	0.936627	4.967	6.50759	5.73729	5.76614	6.28125	6.02369	0.932017	9.52872	8.04968	8.7892	7.57181	9.026	8.29891	0.655837
NCU02107	AMP-binding enzyme	7.37618	13.3775	10.3768	2.64481	3.69074	3.16778	0.00344749	13.3038	13.4534	13.3786	9.12094	7.84379	8.48237	0.00565698	9.59772	10.9188	10.2583	4.75991	6.84085	5.80038	0.0740917
NCU02108	BolA domain-containing protein	7.24871	7.60414	7.42642	8.52832	6.00134	7.26483	0.879531	25.598	24.7607	25.1794	27.9969	32.5444	30.2706	0.373348	12.7252	13.5357	13.1305	11.2489	12.4865	11.8677	0.71561
NCU02109	UDP-N-acetylglucosamine pyrophosphorylase	60.2343	83.2015	71.7179	35.7546	38.3683	37.0615	0.0452005	90.2191	96.6054	93.4123	65.1051	68.0714	66.5882	0.00434765	86.0641	102.034	94.0489	61.7566	66.5626	64.1596	0.134774
NCU02110	NADPH oxidase 1	30.8187	30.0439	30.4313	34.5427	26.3623	30.4525	0.774303	24.8107	27.2325	26.0216	34.1332	33.9828	34.058	0.0704664	13.7677	14.5037	14.1357	13.1336	12.6845	12.9091	0.535091
NCU02111	myosin-5	43.1707	39.9959	41.5833	28.9448	29.5057	29.2253	0.582788	66.3108	59.2176	62.7642	48.1369	37.0189	42.5779	0.00530739	39.5389	44.9131	42.226	37.2633	33.6657	35.4645	0.93223
NCU02112	hypothetical protein	4.99396	3.91171	4.45284	4.9253	4.87698	4.90114	0.639564	9.08738	10.5812	9.8343	9.74639	6.56356	8.15497	0.349552	6.59221	7.0414	6.8168	7.02087	5.70616	6.36352	0.495252
NCU02113	ubiquitin-conjugating enzyme E2 13	41.2706	52.2609	46.7658	47.2009	41.9742	44.5875	0.831688	62.0624	61.6236	61.843	69.4121	83.919	76.6656	0.188825	57.0894	63.7074	60.3984	53.586	54.6071	54.0966	0.586493
NCU02114	G1/S-specific cyclin Cln1	74.8503	79.8128	77.3315	47.7941	41.2776	44.5359	0.097359	102.937	111.387	107.162	69.9182	65.0746	67.4964	4.78875e-05	70.8647	75.2413	73.053	52.4558	51.9538	52.2048	0.18503
NCU02115	hypothetical protein	7.14844	7.87022	7.50933	6.92372	7.15613	7.03992	0.886593	8.52523	9.0823	8.80376	6.6181	5.67958	6.14884	0.0296823	11.5681	10.8525	11.2103	8.77059	8.16737	8.46898	0.58504
NCU02116	metallo-beta-lactamase	10.5029	19.5711	15.037	18.3193	13.7165	16.0179	0.70961	19.6296	19.3729	19.5013	23.1634	25.4411	24.3022	0.262577	27.4937	29.6165	28.5551	20.6845	22.6679	21.6762	0.636137
NCU02117	sym-1	19.5635	26.8309	23.1972	18.4137	15.5647	16.9892	0.75459	10.6817	10.9625	10.8221	17.6678	20.1784	18.9231	0.0020544	27.8767	32.7671	30.3219	31.0711	36.8726	33.9719	0.0497323
NCU02118	palmitoyltransferase PFA4	1.36375	2.18717	1.77546	0.945366	1.04805	0.996709	0.626809	8.3399	7.7465	8.0432	4.06167	7.82608	5.94387	0.267909	4.85313	3.786	4.31956	2.78606	2.97655	2.88131	0.477379
NCU02119	capsule protein	1.86401	2.22451	2.04426	1.77749	1.75825	1.76787	0.995155	9.84407	10.3898	10.1169	6.16417	6.16409	6.16413	0.0010564	3.24497	3.80144	3.52321	2.5387	2.60226	2.57048	0.61516
NCU02120	hypothetical protein	8.74024	6.69007	7.71515	5.89907	5.83719	5.86813	0.81349	19.9364	19.5004	19.7184	19.1839	14.9941	17.089	0.381316	10.637	9.35993	9.99847	8.23179	6.38698	7.30939	0.501074
NCU02121	transcriptional regulator	10.1674	9.0517	9.60955	7.94471	8.81859	8.38165	0.994532	10.7385	12.2282	11.4834	12.2515	12.1898	12.2207	0.827155	7.37803	9.75034	8.56419	6.43824	6.28065	6.35944	0.59998
NCU02122	HCO3	5.22846	9.41247	7.32046	4.69259	3.02334	3.85797	0.306892	9.31916	8.97563	9.14739	6.42422	7.08103	6.75263	0.0865576	7.21644	7.00468	7.11056	5.54224	4.79592	5.16908	0.529257
NCU02123	mitochondrial GTPase	2.03185	3.1554	2.59363	1.48077	2.98475	2.23276	0.989103	3.58598	2.88354	3.23476	4.31184	4.04154	4.17669	0.429821	2.7026	1.89291	2.29776	3.05858	2.14634	2.60246	0.400802
NCU02124	dienelactone hydrolase	49.2185	110.58	79.899	39.2741	36.9339	38.104	0.145437	70.8527	69.4861	70.1694	51.7016	76.255	63.9783	0.620095	219.986	229.044	224.515	130.8	153.99	142.395	0.0385321
NCU02125	hypothetical protein	0.752781	1.34966	1.05122	1.5093	0.792256	1.15078	0.850348	0.693484	1.4841	1.08879	0.734213	0.661255	0.697734	0.469796	0.665192	1.25926	0.962227	1.00554	1.00079	1.00317	0.685014
NCU02126	isovaleryl-CoA dehydrogenase	3.18452	11.3447	7.26459	0.811684	1.03145	0.921565	0.00027001	68.9283	72.0746	70.5014	47.1018	68.0658	57.5838	0.228493	420.11	558.195	489.152	277.923	196.239	237.081	0.000404231
NCU02127	methylcrotonoyl-CoA carboxylase subunit beta	1.4359	12.403	6.91947	0.652125	0.828688	0.740407	0.00299225	86.0194	81.7715	83.8954	41.6561	70.8983	56.2772	0.0227596	701.467	795.795	748.631	410.231	303.477	356.854	1.00772e-05
NCU02128	D-arabinitol dehydrogenase	26.1706	43.4518	34.8112	23.8289	21.4835	22.6562	0.536204	29.4718	31.7303	30.6011	16.0597	22.3295	19.1946	0.00444216	31.9567	33.4907	32.7237	23.3724	24.4654	23.9189	0.425975
NCU02129	hypothetical protein	1.96455	4.24078	3.10267	1.38053	0.505946	0.94324	0.404109	12.4003	17.8941	15.1472	10.3153	15.333	12.8242	0.636133	3.92941	6.89634	5.41288	4.60366	2.70596	3.65481	0.739608
NCU02130	hypothetical protein	12.264	66.6474	39.4557	5.4686	3.93675	4.70268	6.64218e-05	169.238	147.323	158.28	66.6667	86.7055	76.6861	5.97148e-09	26.7009	33.2033	29.9521	19.3375	15.6897	17.5136	0.0134159
NCU02131	rho guanyl nucleotide exchange factor	11.8359	10.5241	11.18	9.06395	9.53046	9.2972	0.946574	26.5129	25.6272	26.0701	20.6056	17.7989	19.2022	0.0193376	15.9148	16.8923	16.4036	16.7172	14.6813	15.6992	0.273787
NCU02132	hypothetical protein	2.52518	6.73832	4.63175	2.35064	2.43487	2.39275	0.591176	6.04831	6.29211	6.17021	5.2448	8.6312	6.938	0.815665	6.6856	8.9395	7.81255	9.45776	11.3297	10.3937	0.0468197
NCU02133	superoxide dismutase	237.061	313.025	275.043	288.988	279.244	284.116	0.613183	95.7786	114.028	104.904	151.002	192.194	171.598	0.000733924	419.678	421.827	420.752	374.745	439.707	407.226	0.266128
NCU02134	transcription factor	97.8342	60.3563	79.0953	128.536	111.51	120.023	0.14468	36.3589	34.6967	35.5278	22.3327	16.2015	19.2671	2.24115e-05	84.1064	78.2337	81.17	104.553	105.403	104.978	2.42301e-05
NCU02136	transaldolase	141.348	168.135	154.741	121.854	132.997	127.426	0.938749	127.153	161.005	144.079	234.017	249.385	241.701	0.000103046	473.017	473.059	473.038	588.537	639.625	614.081	9.36557e-06
NCU02137	phosphatidylinositol:UDP-GlcNAc transferase PIG-C	13.2536	8.8502	11.0519	7.02386	9.8489	8.43638	0.86278	20.3851	21.02	20.7026	18.9963	23.344	21.1702	0.972377	7.87307	8.13441	8.00374	5.3042	5.95728	5.63074	0.4038
NCU02138	hypothetical protein	92.9601	68.177	80.5686	76.7624	72.4175	74.5899	0.938749	60.7948	65.6292	63.212	118.047	128.294	123.171	6.71782e-09	30.3758	30.8069	30.5914	38.3791	44.9138	41.6464	4.61069e-05
NCU02139	annexin ANXC4	64.7972	61.7976	63.2974	38.0377	39.7542	38.8959	0.23974	77.5684	80.3589	78.9637	115.057	118.688	116.872	0.00115696	41.9501	56.6925	49.3213	34.1044	33.9009	34.0027	0.245088
NCU02142	hypothetical protein	4.54428	13.267	8.90565	3.18891	3.00984	3.09937	0.0654888	19.8041	18.6895	19.2468	13.7812	14.2437	14.0124	0.0334529	3.27668	3.3707	3.32369	6.83183	7.11982	6.97583	4.17657e-08
NCU02143	hypothetical protein	0	0	0	0	0	0	NA	0.799241	1.1878	0.993518	1.4103	0.907257	1.15878	0.943292	0	0	0	0.852119	0	0.42606	NA
NCU02144	hypothetical protein	0.153418	0.304324	0.228871	0.499849	1.17545	0.837651	NA	1.91083	2.94901	2.42992	2.33429	1.50167	1.91798	0.811755	1.83287	0.465533	1.1492	0.626846	1.36853	0.997688	0.984374
NCU02145	hypothetical protein	0.839458	0.333034	0.586246	2.00568	1.10258	1.55413	0.598263	0.643414	0	0.321707	2.04361	0.182593	1.1131	0.509848	0	0.509452	0.254726	0.857479	0.374409	0.615944	0.589644
NCU02146	hypothetical protein	0.0589288	0.116893	0.0879108	0.0319991	0.0644998	0.0482495	NA	0.282292	0.125859	0.204076	0.0896615	0	0.0448308	0.370849	0.433241	0.298024	0.365632	0.421357	0.919906	0.670631	0.261257
NCU02147	ankyrin repeat and zinc finger domain-containing protein 1	4.19636	4.86321	4.52978	4.7555	3.99397	4.37474	0.870926	19.3593	20.8719	20.1156	30.6982	30.012	30.3551	0.00408713	18.0665	17.8315	17.949	34.3148	30.3885	32.3517	3.13963e-12
NCU02148	triacylglycerol lipase	9.38717	13.0755	11.2313	8.90164	8.38589	8.64376	0.846293	26.7495	26.1116	26.4305	23.017	26.8553	24.9361	0.708587	24.0883	25.0636	24.5759	19.8824	18.0286	18.9555	0.638215
NCU02149	cytochrome c oxidase assembly protein	12.4519	16.4948	14.4733	14.2177	16.7562	15.487	0.644608	7.8443	7.69601	7.77016	9.21337	12.3828	10.7981	0.202838	16.6945	14.5788	15.6366	24.088	24.0597	24.0738	2.68296e-05
NCU02150	Ser/Thr protein phosphatase	4.04739	7.61943	5.83341	5.85144	3.75282	4.80213	0.972262	40.1357	34.7701	37.4529	16.2911	26.1584	21.2248	0.000788307	6.752	6.23199	6.492	4.05528	3.39192	3.7236	0.0845331
NCU02151	WD repeat containing protein 23	17.3289	17.0029	17.1659	20.2087	18.5381	19.3734	0.459097	43.1862	40.3594	41.7728	49.5938	48.3496	48.9717	0.33759	35.0922	36.6829	35.8875	23.9594	21.5765	22.768	0.0229322
NCU02152	RRM domain-containing protein	12.7539	19.005	15.8795	16.8168	14.1464	15.4816	0.805929	20.3654	18.7893	19.5774	19.4211	22.6791	21.0501	0.775052	10.138	15.2542	12.6961	10.9674	9.86129	10.4143	0.982316
NCU02153	hypothetical protein	13.1202	13.7755	13.4478	17.4884	17.5489	17.5186	0.148703	16.79	17.3208	17.0554	13.9703	15.9417	14.956	0.443987	15.6124	16.6885	16.1505	16.9963	16.6562	16.8262	0.0952977
NCU02155	hypothetical protein	4.13422	3.36359	3.7489	5.75265	7.38856	6.5706	0.0783262	2.0114	2.0005	2.00595	1.80191	1.4402	1.62105	0.644749	1.6622	1.33943	1.50081	2.57337	2.23286	2.40312	0.0509648
NCU02156	dsDNA-binding protein PDCD5	36.2836	46.26	41.2718	33.5553	45.0261	39.2907	0.865649	35.0461	37.3563	36.2012	46.0502	52.2065	49.1284	0.0742766	50.9684	57.7736	54.371	59.0097	62.105	60.5574	0.0206829
NCU02157	COQ4	9.14658	11.8219	10.4843	8.09057	8.65227	8.37142	0.921389	13.799	10.1211	11.9601	16.7085	18.3196	17.514	0.0728991	10.3834	13.2284	11.8059	9.93479	10.1987	10.0668	0.905986
NCU02158	hypothetical protein	4.25921	6.52179	5.3905	6.26892	4.84588	5.5574	0.753485	3.91958	4.16934	4.04446	3.94134	4.63215	4.28675	0.890673	7.21033	7.72805	7.46919	5.07575	4.97828	5.02701	0.252415
NCU02159	hypothetical protein	12.9229	12.5602	12.7415	11.534	15.7827	13.6583	0.678981	4.27411	3.68825	3.98118	7.21101	5.50908	6.36005	0.0684949	8.70202	13.0711	10.8865	10.6425	10.6546	10.6486	0.463531
NCU02160	small GTPase RAC	82.3916	123.291	102.841	85.0595	72.2568	78.6581	0.827779	89.868	85.1449	87.5065	101.615	110.692	106.153	0.205387	118.244	127.549	122.897	87.9903	89.4752	88.7327	0.252435
NCU02161	hypothetical protein	2.52343	3.62607	3.07475	2.33052	2.675	2.50276	0.960166	4.51168	5.0288	4.77024	4.63557	3.88969	4.26263	0.665789	3.32332	3.37637	3.34984	2.71968	2.37061	2.54514	0.768433
NCU02162	SURF-family protein	8.28704	7.54214	7.91459	6.91376	9.81766	8.36571	0.724781	6.95099	5.84892	6.39995	9.80694	8.47744	9.14219	0.0595646	7.45525	7.45075	7.453	8.20548	10.1962	9.20085	0.0151652
NCU02163	hypothetical protein	0.683098	0.748823	0.71596	0.0780908	0.118054	0.0980725	0.135539	1.8945	1.84288	1.86869	2.51632	3.24535	2.88084	0.292661	0.958163	0.981852	0.970008	0.477416	0.200441	0.338929	0.207219
NCU02164	hypothetical protein	53.3895	173.201	113.295	15.3866	21.2295	18.308	2.19652e-05	160.783	138.584	149.684	59.6423	55.2831	57.4627	1.37451e-17	28.7233	27.4473	28.0853	16.1827	15.2676	15.7251	0.0014582
NCU02165	hypothetical protein	12.1523	6.54336	9.34781	8.74993	10.1225	9.43623	0.874125	2.56827	2.86264	2.71545	8.08179	5.58779	6.83479	3.08623e-06	7.1715	5.36253	6.26702	8.68615	8.0205	8.35332	0.0086948
NCU02167	krev-1	22.4535	21.28	21.8667	23.501	22.5354	23.0182	0.647328	16.8576	16.3779	16.6177	25.0932	29.4749	27.2841	0.000892017	13.6599	13.7063	13.6831	13.654	16.1346	14.8943	0.0977788
NCU02168	PQ loop repeat protein	2.33681	4.34564	3.34122	2.50259	2.73534	2.61896	0.942167	3.26498	3.53523	3.40011	5.16865	4.02392	4.59628	0.361018	4.83189	5.6464	5.23914	5.03916	3.58272	4.31094	0.984836
NCU02169	hypothetical protein	3.73769	3.24371	3.4907	4.10536	4.50944	4.3074	0.587204	3.82516	3.4018	3.61348	4.6099	3.32589	3.96789	0.858002	3.31781	5.28419	4.301	6.07398	7.1513	6.61264	0.0181567
NCU02170	hypothetical protein	3.04282	2.73995	2.89138	1.71752	3.54959	2.63355	0.964464	3.33721	3.2494	3.29331	3.81749	2.87383	3.34566	0.990743	2.85152	2.93599	2.89375	3.47621	2.79017	3.13319	0.289221
NCU02171	hypothetical protein	0.312219	0.774159	0.543189	1.52585	1.53781	1.53183	0.307799	0.448696	0.750187	0.599442	0.712573	1.27334	0.992958	0.65992	0.286927	0.789501	0.538214	0.797305	0.348135	0.57272	0.840286
NCU02172	hypothetical protein	8.70258	8.94346	8.82302	7.40062	7.44536	7.42299	0.965188	23.4826	23.3434	23.413	21.1294	17.1916	19.1605	0.184776	11.7239	13.2954	12.5096	13.5875	11.8495	12.7185	0.134962
NCU02173	C6 zinc finger protein	7.8491	6.94289	7.39599	4.76568	5.21757	4.99163	0.576676	24.925	22.6913	23.8082	14.0026	13.4792	13.7409	8.88811e-06	7.77736	8.86381	8.32058	5.92315	5.12596	5.52455	0.168456
NCU02174	hypothetical protein	20.1058	52.7478	36.4268	13.4791	11.2292	12.3541	0.0198154	55.9248	47.1603	51.5425	10.5261	16.4799	13.503	4.18247e-18	13.1399	11.4802	12.3101	5.9926	7.62628	6.80944	0.0429167
NCU02175	phosphatidyl inositol-specific phospholipase C	22.2887	13.8144	18.0515	11.4458	8.49701	9.97138	0.291485	55.8367	51.9471	53.8919	52.4039	48.7615	50.5827	0.658475	9.40355	9.79478	9.59916	6.75925	7.54036	7.14981	0.57194
NCU02176	hypothetical protein	17.0746	18.2734	17.674	18.0322	16.0778	17.055	0.836357	17.1707	16.7926	16.9817	17.7972	20.413	19.1051	0.624477	12.8358	15.4609	14.1483	12.9206	14.349	13.6348	0.425256
NCU02177	hypothetical protein	20.3456	23.7775	22.0615	14.1383	17.0522	15.5952	0.672987	38.7469	35.5152	37.1311	52.4598	56.3624	54.4111	0.00709568	20.2338	19.9314	20.0826	21.9451	24.7484	23.3467	0.0222424
NCU02178	RNA dependent RNA polymerase	0.0868652	0.236924	0.161894	0.047169	0.0594232	0.0532961	0.598133	0.707402	0.950817	0.829109	1.17849	1.21632	1.19741	0.307102	0.638628	0.933529	0.786078	0.499106	0.290572	0.394839	0.245268
NCU02179	D-lactate dehydrogenase	40.0574	46.2197	43.1385	24.4416	17.627	21.0343	0.0274271	151.657	147.053	149.355	313.395	372.663	343.029	1.89857e-13	203.19	226.132	214.661	142.347	123.835	133.091	0.0061088
NCU02181	40S ribosomal protein S4	876.603	887.22	881.912	744.614	831.019	787.816	0.958933	9.05699	8.43168	8.74433	15.2006	10.5147	12.8576	0.0747098	285.305	268.244	276.774	439.001	596.808	517.904	6.13045e-09
NCU02182	hypothetical protein	9.65285	7.93928	8.79607	7.31665	6.38285	6.84975	0.859785	12.3888	10.9077	11.6483	10.2322	9.53297	9.88261	0.353403	8.63789	7.51044	8.07417	7.19619	7.26973	7.23296	0.734056
NCU02183	hypothetical protein	0	0	0	0	0	0	NA	0	0	0	0.225648	0	0.112824	NA	0	0	0	0	0	0	NA
NCU02184	hypothetical protein	24.7963	59.4848	42.1405	2.34037	2.57314	2.45675	2.36621e-20	97.235	81.8801	89.5576	7.2485	5.54976	6.39913	2.67949e-98	6.36991	7.83183	7.10087	0.867158	0.613722	0.74044	1.93261e-34
NCU02187	hypothetical protein	88.045	128.997	108.521	102.366	90.2652	96.3154	0.955663	354.428	364.572	359.5	233.963	294.365	264.164	0.0159839	88.2173	87.8922	88.0548	115.167	110.854	113.01	6.19693e-06
NCU02188	sugar transporter	87.9327	148.622	118.278	70.5245	72.6466	71.5855	0.347356	116.753	126.607	121.68	162.415	163.583	162.999	0.0275459	128.086	139.809	133.947	129.97	117.777	123.874	0.372726
NCU02189	hypothetical protein	17.0775	11.6781	14.3778	7.2234	9.83784	8.53062	0.557461	0	0.0959836	0.0479918	0	0.0977516	0.0488758	NA	0.660802	0	0.330401	0	0	0	NA
NCU02190	oxysterol binding protein	14.5287	20.0408	17.2848	4.97868	6.05983	5.51925	0.000436147	11.7574	9.79108	10.7742	6.51011	5.29253	5.90132	0.0035182	3.33795	5.27892	4.30843	2.26932	1.96602	2.11767	0.105951
NCU02191	hypothetical protein	91.841	124.266	108.054	60.7787	61.7208	61.2498	0.107274	258.57	271.391	264.981	166.935	229.134	198.034	0.0408896	90.5221	83.7901	87.1561	33.3865	33.2178	33.3021	1.37555e-13
NCU02192	hypothetical protein	8.55902	8.28191	8.42047	7.08485	4.2271	5.65598	0.70839	18.3505	17.3885	17.8695	10.4288	14.9844	12.7066	0.111096	4.65226	6.12338	5.38782	1.1195	1.80397	1.46174	0.00119139
NCU02193	pyruvate decarboxylase	220.875	39.8058	130.34	11.9506	15.5067	13.7286	0.0613889	27.5559	29.1185	28.3372	24.8041	27.5653	26.1847	0.610622	145.589	57.2212	101.405	34.5135	52.8227	43.6681	0.355646
NCU02194	hypothetical protein	13.8916	5.71646	9.80404	3.20725	3.18355	3.1954	0.0211571	6.71875	8.42256	7.57065	5.93684	5.97722	5.95703	0.154126	8.90443	5.82072	7.36258	2.79787	3.36255	3.08021	0.000828111
NCU02195	high affinity methionine permease	0.316255	0.0855452	0.2009	0.187342	0.251747	0.219545	0.949464	0.192816	0.153512	0.173164	0.262466	0.312679	0.287573	0.694561	0.3699	0.436203	0.403051	0.264308	0.0961729	0.180241	0.535091
NCU02196	taurine catabolism dioxygenase TauD	4.16536	2.14102	3.15319	8.12283	10.6158	9.36931	0.00296637	5.24331	3.66891	4.45611	2.83731	2.77757	2.80744	0.110102	15.5352	14.9766	15.2559	5.46599	4.5428	5.00439	4.31232e-09
NCU02197	riboflavin aldehyde-forming enzyme	0.66552	1.02678	0.84615	0.883389	0.566562	0.724975	0.999046	0.708468	0.236901	0.472685	0.225023	0.321687	0.273355	0.730745	0.271826	0.373974	0.3229	0.377671	0.329812	0.353741	0.85022
NCU02198	hypothetical protein	0	0.350257	0.175128	0.0348662	0.0702788	0.0525725	NA	0.153793	0.0685679	0.11118	0.032565	0.104746	0.0686557	0.825045	0.177022	0.357198	0.26711	0.0983806	0.0715947	0.0849877	0.472694
NCU02199	hypothetical protein	0	0	0	0	0.112595	0.0562975	NA	0.640624	0.219708	0.430166	0.052173	0.279694	0.165933	0.501679	0.141805	0.10405	0.122927	0.0525392	0.114703	0.0836212	0.930818
NCU02200	phosphatidylinositol transfer protein sfh-5	43.5795	45.4051	44.4923	29.2401	29.9041	29.5721	0.428731	32.0026	34.3978	33.2002	48.8237	51.8492	50.3365	0.00261054	49.7105	48.9943	49.3524	33.0585	30.873	31.9658	0.0428631
NCU02201	laccase	10.6566	11.9867	11.3216	11.9201	9.53425	10.7272	0.870926	17.9001	18.7829	18.3415	20.6938	20.3193	20.5065	0.582785	11.3441	13.1161	12.2301	9.09963	8.47537	8.7875	0.375443
[truncated: 7,793 more rows]

## Sheet: Table S3
Table S3. Genes showing significantly differential transcriptional levels in strain ∆clr-5 compared to the wild-type strain in 1×VMM with 2% Avicel.
[truncated: 979 more rows]

[truncated: 4 more sheets: Table S4, Table S5, Table S6, Table S7]
